# Supplementary material for: Evidence of a Sjögren’s disease–like phenotype following COVID-19 in mice and humans
Source: JCI Insight. 2023 Dec 22;8(24):e166540. doi: 10.1172/jci.insight.166540 (PMC10807711; doi:10.1172/jci.insight.166540)
Supplement: Supplemental table 3 [file jciinsight-8-166540-s175.xlsx]

## Sheet: Control Diagnosis Detailed
Diagnosis	Count of Diagnosis
Calculus of gallbladder without cholecystitis without obstruction	10
Encounter for general adult medical examination without abnormal findings	8
Right upper quadrant pain	6
Fatty (change of) liver	6
Routine general medical examination at a health care facility	6
Abdominal pain	5
Epigastric pain	5
Encounter for immunization	5
Encounter for preprocedural cardiovascular examination	4
Other specified diseases of gallbladder	4
Gastro-esophageal reflux disease without esophagitis	4
Unspecified abdominal pain	4
Calculus of gallbladder without mention of cholecystitis	4
Chest pain	4
Anxiety disorder	4
Urinary tract infection	4
Bronchitis	3
Other seborrheic keratosis	3
Other melanin hyperpigmentation	3
Allergy status to other antibiotic agents	3
Rash and other nonspecific skin eruption	3
Essential (primary) hypertension	3
Allergy status to narcotic agent	3
Allergy status to penicillin	3
Other screening mammogram	3
Cholesterolosis of gallbladder	3
Allergic rhinitis	3
Long-term (current) use of other medications	3
Benign neoplasm of skin	3
Melanocytic nevi	3
Special screening for malignant neoplasms of colon	3
Nicotine dependence	3
Obesity	3
Encounter for screening for malignant neoplasm of skin	3
Headache	3
Pain in joint	2
Allergy status to other drugs	2
Reserved for inherently not codable concepts without codable children	2
Allergic rhinitis due to pollen	2
Other specified disorders of bone density and structure	2
Follow-up examination	2
Personal history of urinary (tract) infections	2
Gastro-esophageal reflux disease with esophagitis	2
Encounter for screening mammogram for malignant neoplasm of breast	2
Benign neoplasm of colon	2
Acute sinusitis	2
Generalized abdominal pain	2
Other specified visual disturbances	2
Viral infection	2
Personal history of nicotine dependence	2
Hypothyroidism	2
Pure hyperglyceridemia	2
Inflamed seborrheic keratosis	2
Encounter for screening for malignant neoplasm of colon	2
Insomnia	2
Unspecified sinusitis (chronic)	2
Left lower quadrant pain	2
Elevated blood-pressure reading	2
Vitamin D deficiency	2
Benign neoplasm of skin of trunk	2
Localized swelling	2
Other specified soft tissue disorders	2
Chronic kidney disease	2
Other states following surgery of eye and adnexa	2
Lumbago	2
Pain in limb	2
Civilian activity done for income or pay	2
Personal history of tobacco use	2
Migraine	2
Presbyopia	2
Nausea with vomiting	2
Body mass index [BMI] 33.0-33.9	2
Cough	2
Encounter for removal of sutures	2
Diverticulosis of large intestine without perforation or abscess without bleeding	2
Acute upper respiratory infection	2
Osteoarthrosis	2
Unspecified disorder of skin and subcutaneous tissue	2
Other benign neoplasm of skin	2
Urgency of urination	2
Dysuria	2
Abnormal mammogram	2
Other postprocedural status	2
Lichen simplex chronicus	2
Snoring	1
Other specified symptoms and signs involving the circulatory and respiratory systems	1
Other hemorrhoids	1
Collapsed vertebra	1
Personal history of other mental and behavioral disorders	1
Contact with and (suspected) exposure to COVID-19	1
Chronic obstructive pulmonary disease	1
Contact with and (suspected) exposure to other viral communicable diseases	1
Other skin changes due to chronic exposure to nonionizing radiation	1
Contact with and (suspected) exposure to viral hepatitis	1
Papanicolaou smear of cervix with atypical squamous cells cannot exclude high grade squamous intraepithelial lesion (ASC-H)	1
Contusion of face	1
Procedure and treatment not carried out due to patient leaving prior to being seen by health care provider	1
Contusion of unspecified site	1
Acute bronchitis due to other specified organisms	1
Corns and callosities	1
Other chest pain	1
Acute nonspecific idiopathic pericarditis	1
Other nonspecific abnormal findings	1
Cutaneous abscess	1
Other specified disorders of breast	1
Cyst of kidney	1
Overweight	1
Cystitis	1
Personal history of contact with and (suspected) exposure to potentially hazardous body fluids	1
Degeneration of lumbar or lumbosacral intervertebral disc	1
Pneumonia	1
Dehydration	1
Change in bowel habit	1
Depression	1
Stricture and stenosis of esophagus	1
Depressive disorder	1
Unspecified osteoarthritis	1
Diaphragmatic hernia without mention of obstruction or gangrene	1
Other acute osteomyelitis	1
Diarrhea	1
Other diseases of larynx	1
Diffuse cystic mastopathy	1
Other long term (current) drug therapy	1
Disorder of the skin and subcutaneous tissue	1
Calculus of bile duct without cholangitis or cholecystitis with obstruction	1
Acute pain due to trauma	1
Allergic purpura	1
Diverticulosis of small intestine (without mention of hemorrhage)	1
Other specified noninflammatory disorders of vulva and perineum	1
Dizziness and giddiness	1
Other suppurative peritonitis	1
Dysphagia	1
Pain in left arm	1
Dysthymic disorder	1
Peripheral vascular disease	1
Allergy status to sulfonamides	1
Personal history of other diseases of the musculoskeletal system and connective tissue	1
Anemia	1
Cellulitis	1
Anesthesia of skin	1
Pre-operative cardiovascular examination	1
Anorexia	1
Pyogenic arthritis	1
Encounter for other preprocedural examination	1
Screening for lipoid disorders	1
Encounter for other screening for malignant neoplasm of breast	1
Special screening for other specified conditions	1
Acute pharyngitis	1
Tear film insufficiency	1
Anxiety state	1
Unspecified disorder of esophagus	1
Encounter for screening	1
Unspecified site injury	1
Encounter for screening for cardiovascular disorders	1
Circumscribed scleroderma	1
Encounter for screening for diabetes mellitus	1
Age-related osteoporosis without current pathological fracture	1
Encounter for screening for human papillomavirus (HPV)	1
Other chronic pain	1
Encounter for screening for lipoid disorders	1
Other general counseling and advice on contraceptive management	1
Assault by knife	1
Other injury of unspecified body region	1
Encounter for screening for malignant neoplasm of respiratory organs	1
Other motor vehicle traffic accident involving collision with motor vehicle injuring unspecified person	1
Assault by unspecified means	1
Other nonspecific findings on examination of blood	1
Asthma	1
Calculus of bile duct without cholangitis or cholecystitis without obstruction	1
Enlargement of lymph nodes	1
Other specified abnormal findings of blood chemistry	1
Eosinophilic esophagitis	1
Other specified disorders of biliary tract	1
Astigmatism	1
Other specified disorders of gallbladder	1
Esophageal reflux	1
Other specified pre-operative examination	1
Esophagitis	1
Candidiasis of vulva and vagina	1
Asymptomatic menopausal state	1
Other symptoms involving head and neck	1
Fall from other slipping	1
Pain in arm	1
Family history of arthritis	1
Pain in unspecified joint	1
Family history of colonic polyps	1
Paresthesia of skin	1
Family history of diabetes mellitus	1
Personal history of allergy to penicillin	1
Family history of ischemic heart disease	1
Personal history of other diseases of respiratory system	1
Family history of malignant neoplasm of breast	1
Personal history of other endocrine	1
Family history of malignant neoplasm of gastrointestinal tract	1
Personal history of pneumonia (recurrent)	1
Family history of other cardiovascular diseases	1
Persons encountering health services in other specified circumstances	1
Family history of other neurological diseases	1
Postmenopausal atrophic vaginitis	1
Family history of psychiatric condition	1
Pre-procedural laboratory examination	1
Atelectasis	1
Pure hypercholesterolemia	1
Female genital tract fistula	1
Cervicalgia	1
Fitting and adjustment	1
Routine gynecological examination	1
Fitting and adjustment of other gastrointestinal appliance and device	1
Screening for unspecified condition	1
Follicular disorder	1
Special screening examination for Human papillomavirus (HPV)	1
Atherosclerotic heart disease of native coronary artery without angina pectoris	1
Sprain of unspecified site of right knee	1
Foreign body accidentally entering other orifice	1
Symptomatic menopausal or female climacteric states	1
Foreign body in esophagus	1
Tobacco use disorder	1
Backache	1
Unspecified abnormal findings in urine	1
Bell's palsy	1
Unspecified hydronephrosis	1
Benign lipomatous neoplasm of kidney	1
Unspecified rotator cuff tear or rupture of left shoulder	1
Generalized anxiety disorder	1
Upper abdominal pain	1
Gouty arthropathy	1
Vasculitis limited to the skin	1
Gross hematuria	1
Other abnormal blood chemistry	1
Head injury	1
Other alteration of consciousness	1
Benign lipomatous neoplasm of skin and subcutaneous tissue of head	1
Other benign neoplasm of skin of trunk	1
Hemangioma of skin and subcutaneous tissue	1
Other chronic dermatitis due to solar radiation	1
Hematuria	1
Other disease of nasal cavity and sinuses	1
Hemorrhage of rectum and anus	1
Other fatigue	1
Hepatitis	1
Other general symptoms and signs	1
Herpes zoster without mention of complication	1
Other impaction of intestine	1
History of uterine scar from previous surgery	1
Other irritable bowel syndrome	1
Hyperlipidemia	1
Calcaneal spur	1
Benign neoplasm of ascending colon	1
Other nonspecific abnormal finding of lung field	1
Benign neoplasm of cecum	1
Other nonspecific abnormal serum enzyme levels	1
Injury	1
Other osteoporosis without current pathological fracture	1
Insect bite (nonvenomous) of abdominal wall	1
Other respiratory abnormalities	1
Abnormal weight loss	1
Calculus of gallbladder with chronic cholecystitis with obstruction	1
Intracranial injury of other and unspecified nature without mention of open intracranial wound	1
Other somatoform disorders	1
Intrinsic (allergic) eczema	1
Other specified anxiety disorders	1
Iodine-deficiency related diffuse (endemic) goiter	1
Other specified diseases of hair and hair follicles	1
Irritable bowel syndrome	1
Actinic keratosis	1
Irritable bowel syndrome without diarrhea	1
Other specified disorders of esophagus	1
Jaundice	1
Other specified hypothyroidism	1
Juvenile osteochondrosis of foot	1
Other specified personal history presenting hazards to health	1
Laboratory examination ordered as part of a routine general medical examination	1
Calculus of kidney	1
Laceration without foreign body of left thumb without damage to nail	1
Other specified vaccinations against streptococcus pneumoniae [pneumococcus]	1
Laceration without foreign body of right hand	1
Carcinoma in situ	1
Laceration without foreign body of right thumb without damage to nail	1
Other symptoms and signs involving the musculoskeletal system	1
Laceration without foreign body of unspecified part of neck	1
Other viral agents as the cause of diseases classified elsewhere	1
Laryngocele	1
Pain	1
Late effect of other and unspecified external causes	1
Carcinoma in situ of cervix	1
Lateral epicondylitis	1
Carcinoma in situ of cervix uteri	1
Benign neoplasm of extrahepatic bile ducts	1
Panniculitis	1
Leiomyoma of uterus	1
Papanicolaou smear of cervix with atypical squamous cells of undetermined significance (ASC-US)	1
Benign neoplasm of liver and biliary passages	1
Patient's other noncompliance with medication regimen	1
Wedge compression fracture of third lumbar vertebra	1
Personal history of (healed) traumatic fracture	1
Benign neoplasm of rectum and anal canal	1
Personal history of colonic polyps	1
Long term (current) use of anticoagulants	1
Carcinoma in situ of vulva	1
Acquired absence of both cervix and uterus	1
Personal history of other diseases of the digestive system	1
Loss of weight	1
Personal history of other diseases of urinary system	1
Acute upper respiratory infections of unspecified site	1
Personal history of other malignant neoplasm of skin	1
Lumbosacral spondylosis without myelopathy	1
Personal history of other venous thrombosis and embolism	1
Lump or mass in breast	1
Care involving other physical therapy	1
Major depressive affective disorder	1
Personal history of urinary calculi	1
Major depressive disorder	1
Pleurodynia	1
Mammographic calcification found on diagnostic imaging of breast	1
Polyp of colon	1
Benign prostatic hyperplasia without lower urinary tract symptoms	1
Post-traumatic stress disorder	1
Melanocytic nevi of trunk	1
Pre-operative examination	1
Melena	1
Cellulitis of left lower limb	1
Methicillin susceptible Staphylococcus aureus infection	1
Puncture wound without foreign body of unspecified part of neck	1
Bitten or stung by nonvenomous insect and other nonvenomous arthropods	1
Cervical high risk human papillomavirus (HPV) DNA test positive	1
Mild dysplasia of cervix	1
Cervical spondylosis without myelopathy	1
Mild persistent asthma	1
Right lower quadrant pain	1
Morbid (severe) obesity due to excess calories	1
Allergic rhinitis due to animal (cat) (dog) hair and dander	1
Motion sickness	1
Scar conditions and fibrosis of skin	1
Motor vehicle traffic accident of unspecified nature injuring unspecified person	1
Screening for other and unspecified cardiovascular conditions	1
Myalgia	1
Sebaceous cyst	1
Myopia	1
Solitary cyst of breast	1
Nausea	1
Chest pain on breathing	1
Nausea alone	1
Sprain of other specified parts of right knee	1
Adhesive capsulitis of left shoulder	1
Sterilization	1
Need for prophylactic vaccination and inoculation against other specified disease	1
Substance abuse in family	1
Need for prophylactic vaccination and inoculation against other viral diseases	1
Syncope and collapse	1
Neoplasm of uncertain behavior of prostate	1
Tobacco use	1
Neoplasm of uncertain behavior of skin	1
Tracheoesophageal fistula	1
Nevus	1
Unspecified abnormal finding in specimens from other organs	1
Body mass index [BMI] 34.0-34.9	1
Unspecified asthma	1
Nodular prostate without urinary obstruction	1
Chondrocostal junction syndrome [Tietze]	1
Nonspecific (abnormal) findings on radiological and other examination of gastrointestinal tract	1
Unspecified jaundice	1
Nonspecific abnormal results of function study of liver	1
Unspecified pruritic disorder	1
Nonspecific elevation of levels of transaminase or lactic acid dehydrogenase [LDH]	1
Chondromalacia	1
Nontoxic goiter	1
Unspecified vitamin D deficiency	1
Nontoxic multinodular goiter	1
Acute embolism and thrombosis of deep veins of left upper extremity	1
Body mass index [BMI] 36.0-36.9	1
Varicose veins of unspecified lower extremity with inflammation	1
Open angle with borderline glaucoma findings	1
Venous insufficiency (chronic) (peripheral)	1
Breast screening	1
Acute embolism and thrombosis of left axillary vein	1
Other (abnormal) findings on radiological examination of breast	1
Abdominal or pelvic swelling	1
Localized adiposity	1
Grand Total	532

## Sheet: M Control Diagnosis Detailed
Diagnosis	Count of Diagnosis
Calculus of gallbladder without cholecystitis without obstruction	4
Routine general medical examination at a health care facility	3
Right upper quadrant pain	3
Fatty (change of) liver	3
Gastro-esophageal reflux disease without esophagitis	3
Encounter for general adult medical examination without abnormal findings	3
Epigastric pain	3
Unspecified abdominal pain	3
Reserved for inherently not codable concepts without codable children	2
Other benign neoplasm of skin	2
Melanocytic nevi	2
Encounter for immunization	2
Pain in limb	2
Encounter for screening for malignant neoplasm of skin	2
Benign neoplasm of skin	2
Benign neoplasm of skin of trunk	2
Obesity	2
Anxiety disorder	2
Other melanin hyperpigmentation	2
Chest pain	2
Rash and other nonspecific skin eruption	2
Diverticulosis of large intestine without perforation or abscess without bleeding	2
Elevated blood-pressure reading	2
Unspecified disorder of skin and subcutaneous tissue	2
Abdominal pain	2
Essential (primary) hypertension	2
Insomnia	2
Tear film insufficiency	1
Other specified diseases of gallbladder	1
Benign neoplasm of cecum	1
Calculus of bile duct without cholangitis or cholecystitis with obstruction	1
Personal history of tobacco use	1
Calculus of bile duct without cholangitis or cholecystitis without obstruction	1
Neoplasm of uncertain behavior of prostate	1
Calculus of gallbladder with chronic cholecystitis with obstruction	1
Other general counseling and advice on contraceptive management	1
Acute pharyngitis	1
Other symptoms involving head and neck	1
Calculus of gallbladder without mention of cholecystitis	1
Body mass index [BMI] 33.0-33.9	1
Care involving other physical therapy	1
Morbid (severe) obesity due to excess calories	1
Cellulitis	1
Nodular prostate without urinary obstruction	1
Cellulitis of left lower limb	1
Benign neoplasm of liver and biliary passages	1
Change in bowel habit	1
Other nonspecific abnormal serum enzyme levels	1
Acute sinusitis	1
Other specified soft tissue disorders	1
Chest pain on breathing	1
Pain in unspecified joint	1
Cholesterolosis of gallbladder	1
Pyogenic arthritis	1
Chondrocostal junction syndrome [Tietze]	1
Sebaceous cyst	1
Corns and callosities	1
Unspecified asthma	1
Cough	1
Nausea alone	1
Cutaneous abscess	1
Nevus	1
Diaphragmatic hernia without mention of obstruction or gangrene	1
Nonspecific abnormal results of function study of liver	1
Acute upper respiratory infection	1
Other abnormal blood chemistry	1
Diverticulosis of small intestine (without mention of hemorrhage)	1
Other chest pain	1
Dysphagia	1
Other impaction of intestine	1
Allergic rhinitis	1
Other seborrheic keratosis	1
Allergic rhinitis due to animal (cat) (dog) hair and dander	1
Other specified disorders of biliary tract	1
Allergic rhinitis due to pollen	1
Other states following surgery of eye and adnexa	1
Encounter for other preprocedural examination	1
Pain in joint	1
Encounter for preprocedural cardiovascular examination	1
Personal history of nicotine dependence	1
Encounter for screening	1
Presbyopia	1
Encounter for screening for diabetes mellitus	1
Bitten or stung by nonvenomous insect and other nonvenomous arthropods	1
Encounter for screening for lipoid disorders	1
Screening for lipoid disorders	1
Encounter for screening for malignant neoplasm of colon	1
Sterilization	1
Allergy status to narcotic agent	1
Body mass index [BMI] 36.0-36.9	1
Eosinophilic esophagitis	1
Calcaneal spur	1
Allergy status to other antibiotic agents	1
Myalgia	1
Esophageal reflux	1
Nausea with vomiting	1
Esophagitis	1
Neoplasm of uncertain behavior of skin	1
Allergy status to penicillin	1
Nicotine dependence	1
Family history of ischemic heart disease	1
Nonspecific (abnormal) findings on radiological and other examination of gastrointestinal tract	1
Family history of malignant neoplasm of gastrointestinal tract	1
Nonspecific elevation of levels of transaminase or lactic acid dehydrogenase [LDH]	1
Anorexia	1
Osteoarthrosis	1
Fitting and adjustment	1
Other acute osteomyelitis	1
Fitting and adjustment of other gastrointestinal appliance and device	1
Other benign neoplasm of skin of trunk	1
Follow-up examination	1
Other fatigue	1
Foreign body accidentally entering other orifice	1
Other hemorrhoids	1
Foreign body in esophagus	1
Acute bronchitis due to other specified organisms	1
Gastro-esophageal reflux disease with esophagitis	1
Other postprocedural status	1
Abnormal weight loss	1
Other specified abnormal findings of blood chemistry	1
Generalized abdominal pain	1
Other specified diseases of hair and hair follicles	1
Hemangioma of skin and subcutaneous tissue	1
Other specified disorders of esophagus	1
Hepatitis	1
Other specified visual disturbances	1
Herpes zoster without mention of complication	1
Other suppurative peritonitis	1
Inflamed seborrheic keratosis	1
Pain	1
Insect bite (nonvenomous) of abdominal wall	1
Acute nonspecific idiopathic pericarditis	1
Atelectasis	1
Personal history of contact with and (suspected) exposure to potentially hazardous body fluids	1
Unspecified jaundice	1
Personal history of other diseases of respiratory system	1
Unspecified sinusitis (chronic)	1
Polyp of colon	1
Urgency of urination	1
Pure hyperglyceridemia	1
Bell's palsy	1
Benign prostatic hyperplasia without lower urinary tract symptoms	1
Late effect of other and unspecified external causes	1
Right lower quadrant pain	1
Lichen simplex chronicus	1
Body mass index [BMI] 34.0-34.9	1
Loss of weight	1
Screening for other and unspecified cardiovascular conditions	1
Lumbago	1
Snoring	1
Benign neoplasm of ascending colon	1
Stricture and stenosis of esophagus	1
Melanocytic nevi of trunk	1
Tracheoesophageal fistula	1
Melena	1
Unspecified abnormal finding in specimens from other organs	1
Methicillin susceptible Staphylococcus aureus infection	1
Unspecified disorder of esophagus	1
Migraine	1
Mild persistent asthma	1
Unspecified pruritic disorder	1
Intrinsic (allergic) eczema	1
Upper abdominal pain	1
Jaundice	1
Viral infection	1
Juvenile osteochondrosis of foot	1
Laboratory examination ordered as part of a routine general medical examination	1
Grand Total	203

## Sheet: F Control Diagnosis Detailed
Diagnosis	Count of Diagnosis
Calculus of gallbladder without cholecystitis without obstruction	6
Encounter for general adult medical examination without abnormal findings	5
Urinary tract infection	4
Long-term (current) use of other medications	3
Other specified diseases of gallbladder	3
Abdominal pain	3
Headache	3
Calculus of gallbladder without mention of cholecystitis	3
Other screening mammogram	3
Right upper quadrant pain	3
Bronchitis	3
Routine general medical examination at a health care facility	3
Special screening for malignant neoplasms of colon	3
Encounter for preprocedural cardiovascular examination	3
Fatty (change of) liver	3
Encounter for immunization	3
Other seborrheic keratosis	2
Civilian activity done for income or pay	2
Allergy status to narcotic agent	2
Dysuria	2
Nicotine dependence	2
Allergy status to other antibiotic agents	2
Other specified disorders of bone density and structure	2
Vitamin D deficiency	2
Cholesterolosis of gallbladder	2
Allergy status to other drugs	2
Benign neoplasm of colon	2
Encounter for removal of sutures	2
Abnormal mammogram	2
Encounter for screening mammogram for malignant neoplasm of breast	2
Allergic rhinitis	2
Epigastric pain	2
Personal history of urinary (tract) infections	2
Allergy status to penicillin	2
Chest pain	2
Anxiety disorder	2
Chronic kidney disease	2
Hypothyroidism	2
Left lower quadrant pain	2
Localized swelling	2
Other long term (current) drug therapy	1
Puncture wound without foreign body of unspecified part of neck	1
Pain in left arm	1
Adhesive capsulitis of left shoulder	1
Venous insufficiency (chronic) (peripheral)	1
Age-related osteoporosis without current pathological fracture	1
Other specified disorders of breast	1
Calculus of kidney	1
Personal history of other mental and behavioral disorders	1
Candidiasis of vulva and vagina	1
Symptomatic menopausal or female climacteric states	1
Carcinoma in situ	1
Other alteration of consciousness	1
Carcinoma in situ of cervix	1
Other respiratory abnormalities	1
Carcinoma in situ of cervix uteri	1
Other specified vaccinations against streptococcus pneumoniae [pneumococcus]	1
Carcinoma in situ of vulva	1
Personal history of allergy to penicillin	1
Cervical high risk human papillomavirus (HPV) DNA test positive	1
Pneumonia	1
Cervical spondylosis without myelopathy	1
Screening for unspecified condition	1
Cervicalgia	1
Unspecified rotator cuff tear or rupture of left shoulder	1
Allergic purpura	1
Obesity	1
Acquired absence of both cervix and uterus	1
Other diseases of larynx	1
Chondromalacia	1
Other nonspecific abnormal findings	1
Allergic rhinitis due to pollen	1
Other somatoform disorders	1
Chronic obstructive pulmonary disease	1
Other specified personal history presenting hazards to health	1
Circumscribed scleroderma	1
Other viral agents as the cause of diseases classified elsewhere	1
Actinic keratosis	1
Paresthesia of skin	1
Collapsed vertebra	1
Personal history of other diseases of the musculoskeletal system and connective tissue	1
Contact with and (suspected) exposure to COVID-19	1
Acute upper respiratory infection	1
Contact with and (suspected) exposure to other viral communicable diseases	1
Pre-operative examination	1
Contact with and (suspected) exposure to viral hepatitis	1
Benign neoplasm of extrahepatic bile ducts	1
Contusion of face	1
Special screening for other specified conditions	1
Contusion of unspecified site	1
Unspecified abdominal pain	1
Cough	1
Urgency of urination	1
Cyst of kidney	1
Acute upper respiratory infections of unspecified site	1
Cystitis	1
Osteoarthrosis	1
Degeneration of lumbar or lumbosacral intervertebral disc	1
Other chronic pain	1
Dehydration	1
Other injury of unspecified body region	1
Depression	1
Other motor vehicle traffic accident involving collision with motor vehicle injuring unspecified person	1
Depressive disorder	1
Other osteoporosis without current pathological fracture	1
Diarrhea	1
Backache	1
Diffuse cystic mastopathy	1
Benign lipomatous neoplasm of kidney	1
Disorder of the skin and subcutaneous tissue	1
Other specified hypothyroidism	1
Dizziness and giddiness	1
Other specified soft tissue disorders	1
Dysthymic disorder	1
Other states following surgery of eye and adnexa	1
Acute embolism and thrombosis of deep veins of left upper extremity	1
Pain in arm	1
Acute embolism and thrombosis of left axillary vein	1
Papanicolaou smear of cervix with atypical squamous cells cannot exclude high grade squamous intraepithelial lesion (ASC-H)	1
Acute pain due to trauma	1
Peripheral vascular disease	1
Encounter for other screening for malignant neoplasm of breast	1
Personal history of nicotine dependence	1
Allergy status to sulfonamides	1
Personal history of other endocrine	1
Anemia	1
Personal history of pneumonia (recurrent)	1
Encounter for screening for cardiovascular disorders	1
Persons encountering health services in other specified circumstances	1
Encounter for screening for human papillomavirus (HPV)	1
Post-traumatic stress disorder	1
Encounter for screening for malignant neoplasm of colon	1
Presbyopia	1
Encounter for screening for malignant neoplasm of respiratory organs	1
Pure hyperglyceridemia	1
Encounter for screening for malignant neoplasm of skin	1
Routine gynecological examination	1
Anesthesia of skin	1
Special screening examination for Human papillomavirus (HPV)	1
Enlargement of lymph nodes	1
Sprain of unspecified site of right knee	1
Acute sinusitis	1
Tobacco use	1
Essential (primary) hypertension	1
Unspecified hydronephrosis	1
Fall from other slipping	1
Unspecified site injury	1
Family history of arthritis	1
Varicose veins of unspecified lower extremity with inflammation	1
Family history of colonic polyps	1
Breast screening	1
Family history of diabetes mellitus	1
Nontoxic multinodular goiter	1
Family history of malignant neoplasm of breast	1
Open angle with borderline glaucoma findings	1
Family history of other cardiovascular diseases	1
Other (abnormal) findings on radiological examination of breast	1
Family history of other neurological diseases	1
Other chronic dermatitis due to solar radiation	1
Family history of psychiatric condition	1
Other disease of nasal cavity and sinuses	1
Anxiety state	1
Other general symptoms and signs	1
Female genital tract fistula	1
Other irritable bowel syndrome	1
Follicular disorder	1
Other melanin hyperpigmentation	1
Follow-up examination	1
Other nonspecific abnormal finding of lung field	1
Gastro-esophageal reflux disease with esophagitis	1
Other nonspecific findings on examination of blood	1
Gastro-esophageal reflux disease without esophagitis	1
Other postprocedural status	1
Generalized abdominal pain	1
Atherosclerotic heart disease of native coronary artery without angina pectoris	1
Generalized anxiety disorder	1
Other skin changes due to chronic exposure to nonionizing radiation	1
Gouty arthropathy	1
Other specified anxiety disorders	1
Gross hematuria	1
Benign lipomatous neoplasm of skin and subcutaneous tissue of head	1
Head injury	1
Other specified disorders of gallbladder	1
Assault by knife	1
Other specified noninflammatory disorders of vulva and perineum	1
Hematuria	1
Other specified pre-operative examination	1
Hemorrhage of rectum and anus	1
Other specified symptoms and signs involving the circulatory and respiratory systems	1
History of uterine scar from previous surgery	1
Other specified visual disturbances	1
Hyperlipidemia	1
Other symptoms and signs involving the musculoskeletal system	1
Assault by unspecified means	1
Overweight	1
Inflamed seborrheic keratosis	1
Pain in joint	1
Injury	1
Panniculitis	1
Intracranial injury of other and unspecified nature without mention of open intracranial wound	1
Papanicolaou smear of cervix with atypical squamous cells of undetermined significance (ASC-US)	1
Iodine-deficiency related diffuse (endemic) goiter	1
Patient's other noncompliance with medication regimen	1
Irritable bowel syndrome	1
Personal history of (healed) traumatic fracture	1
Irritable bowel syndrome without diarrhea	1
Personal history of colonic polyps	1
Laceration without foreign body of left thumb without damage to nail	1
Personal history of other diseases of the digestive system	1
Laceration without foreign body of right hand	1
Personal history of other diseases of urinary system	1
Laceration without foreign body of right thumb without damage to nail	1
Personal history of other malignant neoplasm of skin	1
Laceration without foreign body of unspecified part of neck	1
Personal history of other venous thrombosis and embolism	1
Laryngocele	1
Personal history of tobacco use	1
Lateral epicondylitis	1
Personal history of urinary calculi	1
Asthma	1
Pleurodynia	1
Leiomyoma of uterus	1
Postmenopausal atrophic vaginitis	1
Lichen simplex chronicus	1
Pre-operative cardiovascular examination	1
Localized adiposity	1
Pre-procedural laboratory examination	1
Abdominal or pelvic swelling	1
Procedure and treatment not carried out due to patient leaving prior to being seen by health care provider	1
Long term (current) use of anticoagulants	1
Pure hypercholesterolemia	1
Astigmatism	1
Rash and other nonspecific skin eruption	1
Lumbago	1
Benign neoplasm of rectum and anal canal	1
Lumbosacral spondylosis without myelopathy	1
Scar conditions and fibrosis of skin	1
Lump or mass in breast	1
Solitary cyst of breast	1
Major depressive affective disorder	1
Benign neoplasm of skin	1
Major depressive disorder	1
Sprain of other specified parts of right knee	1
Mammographic calcification found on diagnostic imaging of breast	1
Substance abuse in family	1
Melanocytic nevi	1
Syncope and collapse	1
Migraine	1
Tobacco use disorder	1
Mild dysplasia of cervix	1
Unspecified abnormal findings in urine	1
Motion sickness	1
Unspecified osteoarthritis	1
Motor vehicle traffic accident of unspecified nature injuring unspecified person	1
Unspecified sinusitis (chronic)	1
Myopia	1
Unspecified vitamin D deficiency	1
Nausea	1
Body mass index [BMI] 33.0-33.9	1
Nausea with vomiting	1
Vasculitis limited to the skin	1
Need for prophylactic vaccination and inoculation against other specified disease	1
Viral infection	1
Need for prophylactic vaccination and inoculation against other viral diseases	1
Wedge compression fracture of third lumbar vertebra	1
Asymptomatic menopausal state	1
Nontoxic goiter	1
Grand Total	329

## Sheet: Control Diagnosis Summary
Overall
Diagnosis	Count of Diagnosis	Percentage
Calculus of gallbladder without cholecystitis without obstruction	10	0.5
Right upper quadrant pain	6	0.3
Fatty (change of) liver	6	0.3
Male
Diagnosis	Count of Diagnosis	Percentage
Calculus of gallbladder without cholecystitis without obstruction	4	0.4
Routine general medical examination at a health care facility	3	0.3
Right upper quadrant pain	3	0.3
Female
Diagnosis	Count of Diagnosis	Percentage
Calculus of gallbladder without cholecystitis without obstruction	6	0.6
Urinary tract infection	4	0.4
Long-term (current) use of other medications	3	0.3
Other specified diseases of gallbladder	3	0.3
Abdominal pain	3	0.3
Headache	3	0.3
Calculus of gallbladder without mention of cholecystitis	3	0.3
Other screening mammogram	3	0.3
Right upper quadrant pain	3	0.3
Bronchitis	3	0.3
Routine general medical examination at a health care facility	3	0.3
Special screening for malignant neoplasms of colon	3	0.3
Encounter for preprocedural cardiovascular examination	3	0.3
Fatty (change of) liver	3	0.3
Encounter for immunization	3	0.3

## Sheet: Patients Diagnosis Detailed
Diagnosis	Count of Diagnosis
COVID-19	20
Other nonspecific abnormal finding of lung field	18
Acute respiratory failure with hypoxia	16
Other viral pneumonia	15
Diarrhea	14
Shortness of breath	13
Tachycardia	12
Pneumonia	12
Essential (primary) hypertension	11
Sepsis	10
Other chronic pain	10
Obesity	10
Abnormal electrocardiogram [ECG] [EKG]	10
Gastro-esophageal reflux disease without esophagitis	9
Anxiety disorder	9
Cardiomegaly	9
Other specified sepsis	8
Urinary tract infection	8
Cough	8
Chest pain	8
Encounter for fitting and adjustment of non-vascular catheter	8
Encounter for adjustment and management of vascular access device	8
Other specified postprocedural states	7
Other fatigue	7
Hyperglycemia	7
Other long term (current) drug therapy	7
Hypoxemia	7
Headache	7
Other disorders of lung	7
Hyperlipidemia	7
Hypokalemia	7
Dependence on respirator [ventilator] status	7
Encephalopathy	7
Acute respiratory distress syndrome	7
Contact with and (suspected) exposure to other viral communicable diseases	7
Acute kidney failure	7
Personal history of other infectious and parasitic diseases	6
Thrombocytopenia	6
Other specified bacterial agents as the cause of diseases classified elsewhere	6
Unspecified atrial fibrillation	6
Other specified soft tissue disorders	6
Myalgia	6
Fatty (change of) liver	6
Encounter for screening for other viral diseases	6
Major depressive disorder	6
Melanocytic nevi	6
Hypomagnesemia	6
Dyspnea	6
Anemia	6
Constipation	6
Atelectasis	6
Bradycardia	6
Encounter for fitting and adjustment of other gastrointestinal appliance and device	6
Retention of urine	5
Other seborrheic keratosis	5
Other skin changes due to chronic exposure to nonionizing radiation	5
Pleural effusion	5
Pain	5
Pneumonia due to coronavirus disease 2019	5
Fever	5
Other and unspecified hyperlipidemia	5
Hyperosmolality and hypernatremia	5
Morbid (severe) obesity due to excess calories	5
Family history of ischemic heart disease and other diseases of the circulatory system	5
Insomnia	5
Nevus	5
Other general symptoms and signs	5
Hypo-osmolality and hyponatremia	5
Other melanin hyperpigmentation	5
Hypotension	5
Lobar pneumonia	5
Acquired absence of other specified parts of digestive tract	5
Acute upper respiratory infection	5
Dorsalgia	5
Encounter for follow-up examination after completed treatment for conditions other than malignant neoplasm	5
Acute respiratory failure	5
Type 2 diabetes mellitus with hyperglycemia	4
Other specified symptoms and signs involving the circulatory and respiratory systems	4
Unspecified asthma	4
Vitamin D deficiency	4
Unspecified essential hypertension	4
Respiratory failure	4
Type 2 diabetes mellitus without complications	4
Restlessness and agitation	4
Pressure ulcer of sacral region	4
Other specified personal risk factors	4
Presence of other specified devices	4
Pneumothorax	4
Encounter for preprocedural cardiovascular examination	4
Encounter for other preprocedural examination	4
Long-term (current) use of other medications	4
Nausea with vomiting	4
Mammographic calcification found on diagnostic imaging of breast	4
Encounter for immunization	4
Nausea	4
Nonspecific elevation of levels of transaminase and lactic acid dehydrogenase [LDH]	4
Other disorders of electrolyte and fluid balance	4
Esophageal reflux	4
Other disorders of phosphorus metabolism	4
Other abnormal and inconclusive findings on diagnostic imaging of breast	4
Hematuria	4
Other acute postprocedural pain	4
Encounter for screening for malignant neoplasm of skin	4
Localized swelling	4
Other chest pain	4
Low back pain	4
Calculus of kidney	4
Dependence on other enabling machines and devices	4
Awaiting organ transplant status	4
Encounter for examination for normal comparison and control in clinical research program	4
Encounter for general adult medical examination without abnormal findings	4
Abdominal pain	4
Acute pharyngitis	4
Bronchiectasis	4
Acute posthemorrhagic anemia	4
Acidosis	4
Pseudomonas (aeruginosa) (mallei) (pseudomallei) as the cause of diseases classified elsewhere	3
Unspecified osteoarthritis	3
Tracheostomy status	3
Paroxysmal atrial fibrillation	3
Other specified anxiety disorders	3
Patient's other noncompliance with medication regimen	3
Unspecified mood [affective] disorder	3
Other specified disorders of bladder	3
Other specified disorders of nose and nasal sinuses	3
Severe sepsis with septic shock	3
Unspecified abdominal pain	3
Severe sepsis without septic shock	3
Other specified pleural conditions	3
Personal history of other mental and behavioral disorders	3
Unspecified hearing loss	3
Other specified disorders of kidney and ureter	3
Pain in left foot	3
Toxic encephalopathy	3
Other specified abnormal findings of blood chemistry	3
Encounter for screening for cardiovascular disorders	3
Left upper quadrant pain	3
Other benign neoplasm of skin	3
Fluid overload	3
Mammographic microcalcification found on diagnostic imaging of breast	3
Gastroparesis	3
Nicotine dependence	3
Gastrostomy status	3
Other hemorrhoids	3
Generalized anxiety disorder	3
Lymphocytopenia	3
Gross hematuria	3
Metabolic encephalopathy	3
Encounter for screening for malignant neoplasm of colon	3
Moderate protein-calorie malnutrition	3
Heart failure	3
Obstructive sleep apnea (adult) (pediatric)	3
Hemangioma of skin and subcutaneous tissue	3
Family history of diabetes mellitus	3
Encounter for screening mammogram for malignant neoplasm of breast	3
Other malaise	3
Iron deficiency anemia	3
Other respiratory abnormalities	3
Diabetes mellitus without mention of complication	3
Dysuria	3
Dizziness and giddiness	3
Atherosclerotic heart disease of native coronary artery without angina pectoris	3
Anxiety state	3
Chronic kidney disease	3
Disorder involving the immune mechanism	3
Bronchitis	3
Dysphagia	3
Acute upper respiratory infections of unspecified site	3
Abnormal findings on diagnostic imaging of other parts of digestive tract	3
Alkalosis	3
Acute respiratory distress	3
Body mass index [BMI] 32.0-32.9	3
Body mass index [BMI] 34.0-34.9	3
Cyst of kidney	3
Disorder of phosphorus metabolism	3
Cytomegaloviral disease	3
Body mass index [BMI] 45.0-49.9	3
Decreased white blood cell count	3
Cellulitis of buttock	3
Dehydration	3
Elevated white blood cell count	3
Delirium due to known physiological condition	3
Encounter for adjustment and management of other cardiac device	3
Abdominal distension (gaseous)	3
Acute kidney failure with tubular necrosis	3
Altered mental status	3
Depressive disorder	3
Cellulitis of right lower limb	3
Cervicalgia	3
Calculus of gallbladder without cholecystitis without obstruction	3
Urinary frequency	2
Type 2 diabetes mellitus with unspecified complications	2
Small kidney	2
Overweight	2
Unspecified disorder of kidney and ureter	2
Pain in joint	2
Routine general medical examination at a health care facility	2
Pain in left arm	2
Surgical operation with transplant of whole organ as the cause of abnormal reaction of the patient	2
Pain in right hand	2
Unspecified adverse effect of drug or medicament	2
Pain in right knee	2
Unspecified renal colic	2
Pain in right wrist	2
Other screening mammogram	2
Palpitations	2
Secondary hyperparathyroidism of renal origin	2
Patient room in hospital as the place of occurrence of the external cause	2
Spondylosis without myelopathy or radiculopathy	2
Pericardial effusion (noninflammatory)	2
Traumatic subcutaneous emphysema	2
Personal history of antineoplastic chemotherapy	2
Unspecified abnormal findings in urine	2
Personal history of extracorporeal membrane oxygenation (ECMO)	2
Unspecified atrial flutter	2
Personal history of malignant neoplasm of cervix uteri	2
Unspecified hydronephrosis	2
Personal history of nicotine dependence	2
Pruritus	2
Personal history of other diseases of the musculoskeletal system and connective tissue	2
Viral intestinal infection	2
Personal history of other diseases of the nervous system and sense organs	2
Right lower quadrant pain	2
Personal history of other endocrine	2
Routine gynecological examination	2
Personal history of other specified conditions	2
Shock	2
Personal history of other venous thrombosis and embolism	2
Solitary pulmonary nodule	2
Personal history of pneumonia (recurrent)	2
Squamous cell carcinoma of skin of other part of trunk	2
Personal history of pulmonary embolism	2
Thrombosis due to vascular prosthetic devices	2
Personal history of tobacco use	2
Type 2 diabetes mellitus with diabetic chronic kidney disease	2
Personal history of urinary (tract) infections	2
Unilateral primary osteoarthritis	2
Other specified health status	2
Unspecified acquired hypothyroidism	2
Pneumonia due to other specified infectious organisms	2
Other urogenital candidiasis	2
Polyneuropathy	2
Unspecified bacterial pneumonia	2
Precordial pain	2
Other viral agents as the cause of diseases classified elsewhere	2
Presence of urogenital implants	2
Unspecified protein-calorie malnutrition	2
Primary osteoarthritis	2
Unspecified symptoms and signs involving the genitourinary system	2
Proteinuria	2
Unspecified vitamin D deficiency	2
Obstructive and reflux uropathy	2
Hypothyroidism	2
Hypertensive chronic kidney disease	2
Ileus	2
Neoplasm of uncertain behavior of skin	2
Inconclusive mammogram	2
Other abnormalities of breathing	2
Inflamed seborrheic keratosis	2
Family history of malignant neoplasm	2
Interstitial emphysema	2
Other pneumonia	2
Follicular disorder	2
Noninfective gastroenteritis and colitis	2
Jaw pain	2
Opioid dependence	2
Kidney transplant status	2
Family history of asthma and other chronic lower respiratory diseases	2
Generalized hyperhidrosis	2
Other complications of lung transplant	2
Lesion of ulnar nerve	2
Frequency of micturition	2
Local infection of the skin and subcutaneous tissue	2
Other medical procedures as the cause of abnormal reaction of the patient	2
Localized edema	2
Homelessness	2
Long term (current) use of antibiotics	2
Hydronephrosis with ureteral stricture	2
Long term (current) use of aspirin	2
Nontoxic single thyroid nodule	2
Other pneumothorax	2
Encounter for screening for other disorder	2
Long term (current) use of oral hypoglycemic drugs	2
Other abnormal glucose	2
Long-term (current) use of aspirin	2
Family history of arthritis	2
Lung transplant status	2
Other bacterial infections of unspecified site	2
Gout	2
Hypertensive chronic kidney disease with stage 1 through stage 4 chronic kidney disease	2
Encounter for screening for malignant neoplasm of rectum	2
Other diseases of stomach and duodenum	2
Melena	2
Family history of malignant neoplasm of breast	2
Menopausal and female climacteric states	2
Family history of malignant neoplasm of other organs or systems	2
Hemorrhage of anus and rectum	2
Other malaise and fatigue	2
Methicillin susceptible Staphylococcus aureus infection as the cause of diseases classified elsewhere	2
Other muscle spasm	2
Herpesviral vesicular dermatitis	2
Hypovolemia	2
Mild intermittent asthma with (acute) exacerbation	2
Long term (current) use of inhaled steroids	2
Migraine	2
Encounter for fitting and adjustment of urinary device	2
Disorders of magnesium metabolism	2
Cystitis	2
Adverse effect of antineoplastic and immunosuppressive drugs	2
Encounter for attention to tracheostomy	2
Adverse effect of glucocorticoids and synthetic analogues	2
Cutaneous abscess	2
Alcohol abuse	2
Dependence on supplemental oxygen	2
Allergic rhinitis	2
Acute respiratory failure with hypercapnia	2
Allergy status to sulfonamides	2
Acute embolism and thrombosis of right axillary vein	2
Abnormal findings on diagnostic imaging of other abdominal regions	2
Chronic obstructive pulmonary disease	2
Anemia in other chronic diseases classified elsewhere	2
Cutaneous abscess of buttock	2
Angina pectoris	2
Deficiency of other specified B group vitamins	2
Acquired absence of both cervix and uterus	2
Disorder of kidney and ureter	2
Acquired absence of other organs	2
Do not resuscitate	2
Aortic ectasia	2
Encounter for aftercare following kidney transplant	2
Aspergillosis	2
Cellulitis of abdominal wall	2
Asthma	2
Cellulitis of left lower limb	2
Actinic keratosis	2
Chills (without fever)	2
Atrophy of kidney (terminal)	2
Cocaine abuse	2
Backache	2
Cutaneous abscess of abdominal wall	2
Benign essential hypertension	2
Cutaneous abscess of head [any part	2
Benign neoplasm of descending colon	2
Abnormal levels of other serum enzymes	2
Bilateral primary osteoarthritis of knee	2
Degenerative disease of nervous system	2
Body mass index [BMI] 31.0-31.9	2
Abnormal radiologic findings on diagnostic imaging of right kidney	2
Acute and chronic respiratory failure with hypoxia	2
Disorder of the skin and subcutaneous tissue	2
Body mass index [BMI] 33.0-33.9	2
Disorientation	2
Acute bronchitis	2
Dyskinesia of esophagus	2
Body mass index [BMI] 40.0-44.9	2
Encounter for adjustment and management of other implanted devices	2
Calculus of gallbladder with chronic cholecystitis without obstruction	2
Encounter for aftercare following lung transplant	2
Candidiasis of skin and nail	2
Cardiac arrhythmia	2
Acute embolism and thrombosis of right popliteal vein	2
Type 2 diabetes mellitus with diabetic neuropathy	1
Other secondary thrombocytopenia	1
Unspecified benign mammary dysplasia of right breast	1
Pain in right shoulder	1
Other specified vaccinations against streptococcus pneumoniae [pneumococcus]	1
Other specified disorders of middle ear and mastoid	1
Unemployment	1
Pain in thoracic spine	1
Unspecified hemorrhoids	1
Pain in throat	1
Striking against other stationary object	1
Personal history of traumatic fracture	1
Other stimulant dependence	1
Personal history of unspecified malignant neoplasm	1
Type 2 diabetes mellitus with unspecified diabetic retinopathy without macular edema	1
Painful micturition	1
Unspecified adrenocortical insufficiency	1
Personal history of urinary calculi	1
Unspecified disorder of globe	1
Phlebitis and thrombophlebitis of unspecified site	1
Unspecified kidney failure	1
Pain in left knee	1
Unspecified street and highway as the place of occurrence of the external cause	1
Pleural effusion in other conditions classified elsewhere	1
Personal history of irradiation	1
Other shoulder lesions	1
Other specified visual disturbances	1
Other specified hearing loss	1
Tubal ligation status	1
Pneumonia due to Klebsiella pneumoniae	1
Type 2 diabetes mellitus with ketoacidosis without coma	1
Pneumonia due to Methicillin resistant Staphylococcus aureus	1
Umbilical hernia without mention of obstruction or gangrene	1
Pneumonia due to other specified bacteria	1
Unspecified abdominal hernia with obstruction	1
Other specified deforming dorsopathies	1
Unspecified asthma with status asthmaticus	1
Pneumonia in diseases classified elsewhere	1
Unspecified complication of lung transplant	1
Pneumonitis due to inhalation of food and vomit	1
Other urticaria	1
Other specified noninflammatory disorders of uterus	1
Unspecified infectious disease	1
Pathological fracture	1
Unspecified nystagmus	1
Polyp of colon	1
Personal history of other medical treatment	1
Polyp of stomach and duodenum	1
Unspecified urinary incontinence	1
Postprocedural hypoparathyroidism	1
Suicidal ideations	1
Postprocedural pneumothorax	1
Syncope and collapse	1
Post-traumatic stress disorder	1
Tension headache	1
Pain in left leg	1
Toxic effect of other specified substances	1
Pregnancy examination or test	1
Other surgical procedures as the cause of abnormal reaction of the patient	1
Presence of cardiac pacemaker	1
Personal history of Methicillin resistant Staphylococcus aureus infection	1
Presence of left artificial knee joint	1
Type 2 diabetes mellitus with diabetic polyneuropathy	1
Other specified diseases of hair and hair follicles	1
Type 2 diabetes mellitus with other specified complication	1
Presence of other vascular implants and grafts	1
Type A behavior pattern	1
Patient's intentional underdosing of medication regimen for other reason	1
Underdosing of other antihypertensive drugs	1
Pressure ulcer of right buttock	1
Unilateral primary osteoarthritis of first carpometacarpal joint	1
Other specified abnormal uterine and vaginal bleeding	1
Personal history of other diseases of respiratory system	1
Pressure ulcer of unspecified buttock	1
Other ureteric obstruction	1
Primary adrenocortical insufficiency	1
Other specified disorders of male genital organs	1
Primary hyperparathyroidism	1
Unspecified chronic bronchitis	1
Patient's noncompliance with other medical treatment and regimen	1
Unspecified contact dermatitis due to other agents	1
Primary spontaneous pneumothorax	1
Unspecified disorder of the teeth and supporting structures	1
Procedure and treatment not carried out for other reasons	1
Unspecified foreign body in pharynx causing other injury	1
Other specified disorders of teeth and supporting structures	1
Unspecified hypertrophic and atrophic conditions of skin	1
Proteus (mirabilis) (morganii) as the cause of diseases classified elsewhere	1
Unspecified injury of left wrist	1
Prurigo nodularis	1
Other viral infections of unspecified site	1
Pedestrian injured in traffic accident involving other motor vehicles	1
Unspecified open wound of right buttock	1
Other specified disorders of bone density and structure	1
Unspecified parametritis and pelvic cellulitis	1
Pulmonary fibrosis	1
Unspecified sinusitis (chronic)	1
Pulmonary mycobacterial infection	1
Unspecified symptoms and signs involving cognitive functions and awareness	1
Pedestrian on foot injured in collision with car	1
Stricture or kinking of ureter	1
Varus deformity	1
Subluxation of interphalangeal joint of right thumb	1
Ventral hernia without obstruction or gangrene	1
Surgical operation with formation of external stoma as the cause of abnormal reaction of the patient	1
Urinary complications	1
Symptomatic menopausal or female climacteric states	1
Pelvic and perineal pain	1
Systemic inflammatory response syndrome (SIRS) of non-infectious origin without acute organ dysfunction	1
Other specified pre-operative examination	1
Tachypnea	1
Volume depletion	1
Tension-type headache	1
Weakness	1
Pain in limb	1
Zoster with other complications	1
Toxic effect of venom of brown recluse spider	1
Pain in left lower leg	1
Toxic gastroenteritis and colitis	1
Reserved for concepts with insufficient information to code with codable children	1
Personal history of malignant neoplasm of other organs and systems	1
Resistance to multiple antimicrobial drugs	1
Tubulo-interstitial nephritis	1
Other specified respiratory disorders	1
Type 2 diabetes mellitus with diabetic nephropathy	1
Restless legs syndrome	1
Type 2 diabetes mellitus with diabetic peripheral angiopathy with gangrene	1
Other specified disorders of brain	1
Other symptoms and signs concerning food and fluid intake	1
Other specified disorders of breast	1
Type 2 diabetes mellitus with other skin complications	1
Retinal hemorrhage	1
Pain in right finger(s)	1
Right heart failure	1
Other symptoms involving urinary system	1
Peritoneal abscess	1
Ulcerative colitis	1
Right upper quadrant pain	1
Underdosing of insulin and oral hypoglycemic [antidiabetic] drugs	1
Peritoneal adhesions (postprocedural) (postinfection)	1
Underweight	1
Person injured in unspecified motor-vehicle accident	1
Personal history of noncompliance with medical treatment	1
Unspecified viral hepatitis C without hepatic coma	1
Unilateral pulmonary emphysema [MacLeod's syndrome]	1
Urethral diverticulum	1
Other thrombophilia	1
Urinary catheterization as the cause of abnormal reaction of the patient	1
Personal history of other diseases of the digestive system	1
Sebaceous cyst	1
Personal history of other diseases of the female genital tract	1
Personal history of (healed) traumatic fracture	1
Unspecified asthma with (acute) exacerbation	1
Secondary hypertension	1
Pain in right foot	1
Sedative	1
Personal history of other diseases of the respiratory system	1
Other signs and symptoms in breast	1
Unspecified cataract	1
Sequelae of unspecified nutritional deficiency	1
Unspecified complication of kidney transplant	1
Other specified counseling	1
Unspecified condition associated with female genital organs and menstrual cycle	1
Other specified symptoms and signs involving the digestive system and abdomen	1
Unspecified disorder of esophagus	1
Pain in left shoulder	1
Personal history of other diseases of urinary system	1
Other sites of candidiasis	1
Unspecified Escherichia coli [E. coli] as the cause of diseases classified elsewhere	1
Sick sinus syndrome	1
Unspecified exotropia	1
Simple chronic bronchitis	1
Pain in left finger(s)	1
Sleep deprivation	1
Other specified disorders of thyroid	1
Sleep disorder	1
Unspecified immunity deficiency	1
Sleep disturbance	1
Unspecified injury of left shoulder and upper arm	1
Personal history of colonic polyps	1
Unspecified intestinal obstruction	1
Personal history of diseases of the blood and blood-forming organs and certain disorders involving the immune mechanism	1
Unspecified lump in breast	1
Splenomegaly	1
Unspecified mycosis	1
Pain in left upper arm	1
Unspecified open wound of abdominal wall	1
Spontaneous tension pneumothorax	1
Unspecified open wound of unspecified buttock	1
Squamous cell carcinoma of skin	1
Unspecified ovarian cyst	1
Squamous cell carcinoma of skin of left lower limb	1
Personal history of other malignant neoplasm of skin	1
Squamous cell carcinoma of skin of left upper limb	1
Unspecified severe protein-calorie malnutrition	1
Personal history of immunosuppression therapy	1
Unspecified sleep apnea	1
Squamous cell carcinoma of skin of right upper limb	1
Unspecified symptom associated with female genital organs	1
Stem cells transplant status	1
Other specified disorders of white blood cells	1
Stiffness of left knee	1
Pain in right leg	1
Streptococcal pharyngitis	1
Scar conditions and fibrosis of skin	1
Urgency of urination	1
Sciatica	1
Other visual disturbances	1
Screening for unspecified condition	1
Ventricular tachycardia	1
Pyelonephritis	1
Ventilator associated pneumonia	1
Pyoderma	1
Ventricular premature depolarization	1
Pyonephrosis	1
Viral infection	1
Radial styloid tenosynovitis [de Quervain]	1
Viral wart	1
Radiation sickness	1
Vitreous degeneration	1
Radiological procedure and radiotherapy as the cause of abnormal reaction of patient	1
Vomiting	1
Radiological procedure and radiotherapy as the cause of abnormal reaction of the patient	1
Wheezing	1
Raynaud's syndrome without gangrene	1
Zoster without complications	1
Recurrent oral aphthae	1
Renal failure	1
Otalgia	1
Other neutropenia	1
Other disorders of bilirubin metabolism	1
Intentional self-harm by knife	1
Obstructive chronic bronchitis without exacerbation	1
Foreign body granuloma of the skin and subcutaneous tissue	1
Other chronic diseases of tonsils and adenoids	1
Interstitial lung disease with progressive fibrotic phenotype in diseases classified elsewhere	1
Other hypersomnia	1
Interstitial pulmonary disease	1
Other psychoactive substance abuse with unspecified psychoactive substance-induced disorder	1
Intramural leiomyoma of uterus	1
Orthopnea	1
Invasive pulmonary aspergillosis	1
Other artificial opening of urinary tract status	1
Fever presenting with conditions classified elsewhere	1
Other congenital malformations of diaphragm	1
Irregular menstruation	1
Other fluid overload	1
Irritable bowel syndrome with constipation	1
Other mechanical complication of nephrostomy catheter	1
Irritable bowel syndrome without diarrhea	1
Other osteoporosis	1
Ganglion	1
Hyperparathyroidism	1
Kidney replaced by transplant	1
Opioid abuse	1
Hemochromatosis	1
Osteomyelitis of vertebra	1
Klebsiella pneumoniae [K. pneumoniae] as the cause of diseases classified elsewhere	1
Hypoglycemia	1
Labyrinthitis	1
Hypopotassemia	1
Laceration without foreign body of left wrist	1
Other complication of incontinent external stoma of urinary tract	1
Hemochromatosis due to repeated red blood cell transfusions	1
Other diseases of bronchus	1
Leiomyoma of uterus	1
Other drug-induced pancytopenia	1
Lesion of sciatic nerve	1
Family history of malignant neoplasm of kidney	1
Hemorrhage	1
Other lesions of oral mucosa	1
Leukemia	1
Other microscopic hematuria	1
Lipid storage disorder	1
Other nonspecific abnormal serum enzyme levels	1
Enterococcus as the cause of diseases classified elsewhere	1
Other primary thrombocytopenia	1
Hemorrhage due to genitourinary prosthetic devices	1
Heart disease	1
Localized adiposity	1
Extrinsic asthma	1
Hemorrhage from tracheostomy stoma	1
Obstructive sleep apnea (adult)(pediatric)	1
Enthesopathy	1
Opioid dependence with unspecified opioid-induced disorder	1
Encounter for screening for human papillomavirus (HPV)	1
Osteoarthritis of knee	1
Long term (current) use of anticoagulants	1
Osteophyte	1
Hemorrhagic disorder due to extrinsic circulating anticoagulants	1
Other abnormal findings on microbiological examination of urine	1
Long term (current) use of bisphosphonates	1
Encounter for preprocedural respiratory examination	1
Hepatic failure	1
Female pelvic inflammatory disease	1
Long term (current) use of insulin	1
Encounter for surgical aftercare following surgery on the respiratory system	1
Long term (current) use of non-steroidal anti-inflammatories (NSAID)	1
Other chronic osteomyelitis	1
Long term (current) use of opiate analgesic	1
Other complications following infusion	1
Hepatomegaly	1
Other coronavirus as the cause of diseases classified elsewhere	1
Long term (current) use of systemic steroids	1
Encounter for screening for human immunodeficiency virus [HIV]	1
Long term (current) use of unspecified immunomodulators and immunosuppressants	1
End stage renal disease	1
Herpesviral infection	1
Other enthesopathy of left foot and ankle	1
Long-term (current) use of insulin	1
Other forms of dyspnea	1
Epigastric pain	1
Other headache syndrome	1
Loss of height	1
Other hypotension	1
Encounter for gynecological examination (general) (routine) without abnormal findings	1
Immunodeficiency with predominantly antibody defects	1
Lower abdominal pain	1
Incisional hernia with obstruction	1
Lumbago with sciatica	1
Food in pharynx causing other injury	1
Lung transplant infection	1
Family history of other diseases of the respiratory system	1
Lung transplant rejection	1
Other obstructive and reflux uropathy	1
Fibromyalgia	1
Infection and inflammatory reaction due to indwelling urethral catheter	1
History of uterine scar from previous surgery	1
Other problems related to housing and economic circumstances	1
Epistaxis	1
Other pulmonary insufficiency	1
Malfunction of incontinent external stoma of urinary tract	1
Enlarged lymph nodes	1
Malignant neoplasm of cervix uteri	1
Nutritional anemia	1
Malignant neoplasm of other specified sites of cervix	1
Fitting and adjustment of nonvascular catheter	1
Erythematous condition	1
Glasgow coma scale score 13-15	1
Fibrosclerosis of right breast	1
Open wound of foot except toe(s) alone	1
Mechanical complication due to urethral (indwelling) catheter	1
Hypertensive chronic kidney disease with stage 5 chronic kidney disease or end stage renal disease	1
Encounter for prophylactic measures	1
Oral mucositis (ulcerative) due to antineoplastic therapy	1
Melanocytic nevi of scalp and neck	1
Orthostatic hypotension	1
Hordeolum externum	1
Osteoarthrosis	1
Hormone replacement therapy	1
Osteopathy in diseases classified elsewhere	1
Metabolic disorder	1
Osteoporosis	1
Hydronephrosis	1
Familial hypercholesterolemia	1
Methicillin resistant Staphylococcus aureus infection	1
Hyperuricemia without signs of inflammatory arthritis and tophaceous disease	1
Methicillin resistant Staphylococcus aureus infection as the cause of diseases classified elsewhere	1
Encounter for screening for other nervous system disorders	1
Hydronephrosis with renal and ureteral calculous obstruction	1
Other and unspecified ventral hernia with obstruction	1
Microscopic hematuria	1
Other artificial openings of urinary tract status	1
First degree hemorrhoids	1
Other benign mammary dysplasias of right breast	1
Mild intermittent asthma	1
Other cerebral infarction	1
Hypercalcemia	1
Other chronic dermatitis due to solar radiation	1
Mild intermittent asthma with status asthmaticus	1
Other chronic nonalcoholic liver disease	1
Mild persistent asthma with (acute) exacerbation	1
Family history of diseases of the blood and blood-forming organs and certain disorders involving the immune mechanism	1
Mild protein-calorie malnutrition	1
Other complication of kidney transplant	1
Miscellaneous gastroenterology and urology devices associated with adverse incidents	1
Graft-versus-host disease	1
Mixed conductive and sensorineural hearing loss	1
Other constipation	1
Mixed disorder of acid-base balance	1
Other cystitis with hematuria	1
Mixed hyperlipidemia	1
Other diseases of pulmonary vessels	1
Encounter for other specified aftercare	1
Other diseases of vocal cords	1
Encounter for removal of sutures	1
Encounter for routine checking of intrauterine contraceptive device	1
Muscle weakness (generalized)	1
Hallux valgus (acquired)	1
Excessive or frequent menstruation	1
Other emphysema	1
Myalgia and myositis	1
Family history of malignant neoplasm of digestive organs	1
Mycobacterial infection	1
Other follow-up examination	1
Mydriasis	1
Other forms of keratitis	1
Myelodysplastic disease	1
Other Gram-negative sepsis	1
Myelodysplastic syndrome	1
Illiteracy and low-level literacy	1
Myoneural disorder	1
Other hypertrophic disorders of the skin	1
Nasal mucositis (ulcerative)	1
Other instability	1
Exposure to other specified factors	1
Immunodeficiency	1
Exposure to radioactive isotopes	1
Impacted cerumen	1
Necrotizing fasciitis	1
Other mechanical complication of other urinary catheter	1
Need for assistance with personal care	1
Family history of other diseases of the genitourinary system	1
Need for prophylactic vaccination and inoculation against influenza	1
Other migraine	1
Neoplasm of uncertain behavior	1
Other mycobacterial infections	1
Hyperkalemia	1
Other nonspecific (abnormal) findings on radiological and other examinations of body structure	1
Nephrotic syndrome with focal and segmental glomerular lesions	1
Other nonspecific abnormal results of function study of cardiovascular system	1
Neutropenia	1
Other nonspecific findings on examination of blood	1
Extended spectrum beta lactamase (ESBL) resistance	1
Other osteomyelitis	1
Encounter for screening for other digestive system disorders	1
Other pancytopenia	1
Nipple discharge	1
Infectious gastroenteritis and colitis	1
Nonfamilial hypogammaglobulinemia	1
Other primary thrombophilia	1
Generalized enlarged lymph nodes	1
Other psychoactive substance abuse	1
Noninflammatory disorder of cervix uteri	1
Other pulmonary aspergillosis	1
Noninflammatory disorder of ovary	1
Other reduced mobility	1
Nonscarring hair loss	1
Other rheumatic multiple valve diseases	1
Extrarenal uremia	1
Nontoxic multinodular goiter	1
Anemia in neoplastic disease	1
Emphysema	1
Diffuse cystic mastopathy of right breast	1
Agranulocytosis secondary to cancer chemotherapy	1
Acute embolism and thrombosis of unspecified internal jugular vein	1
Bandemia	1
Acute lymphoblastic leukemia not having achieved remission	1
Basal cell carcinoma of skin of other part of trunk	1
Asymptomatic human immunodeficiency virus [HIV] infection status	1
Basal cell carcinoma of skin of right upper limb	1
Abnormality of globulin	1
Adverse effect of anticoagulants	1
Acute embolism and thrombosis of unspecified veins of left upper extremity	1
Alcohol abuse with intoxication	1
Acute gastroenteropathy due to Norwalk agent	1
Benign neoplasm of parathyroid gland	1
Diabetes with neurological manifestations	1
Benign neoplasm of right breast	1
Disorders of diaphragm	1
Benign neoplasm of sigmoid colon	1
Abnormal results of thyroid function studies	1
Benign neoplasm of stomach	1
Encounter for antineoplastic chemotherapy	1
Benign neoplasm of transverse colon	1
Congestive heart failure	1
Benign neoplasm of unspecified breast	1
Corneal disorder due to contact lens	1
Bicipital tendinitis	1
Crossing vessel and stricture of ureter without hydronephrosis	1
Alcohol dependence	1
Cutaneous abscess of right lower limb	1
Bipolar disorder	1
Defects in the complement system	1
Bladder disorder	1
Adverse effect of other general anesthetics	1
Blood alcohol level of 240 mg/100 ml or more	1
Diabetes with unspecified complication	1
Body mass index [BMI] 19.9 or less	1
Adverse effect of unspecified antiepileptic and sedative-hypnotic drugs	1
Body mass index [BMI] 20.0-20.9	1
Aftercare following organ transplant	1
Body mass index [BMI] 26.0-26.9	1
Asymptomatic menopausal state	1
Body mass index [BMI] 27.0-27.9	1
Effusion of joint	1
Body mass index [BMI] 29.0-29.9	1
Acute tracheitis without obstruction	1
Body mass index [BMI] 30.0-30.9	1
Attention to other artificial opening of urinary tract	1
Alcohol dependence with intoxication	1
Complications of transplanted kidney	1
Alcohol dependence with withdrawal	1
Contact with and (suspected) exposure to COVID-19	1
Alcohol use	1
Contact with or exposure to venereal diseases	1
Alcoholic hepatitis without ascites	1
Coronary atherosclerosis of native coronary artery	1
Body mass index [BMI] 35.0-35.9	1
Cramp and spasm	1
Body mass index [BMI] 36.0-36.9	1
Anemia due to antineoplastic chemotherapy	1
Body mass index [BMI] 39.0-39.9	1
Cutaneous abscess of left lower limb	1
Achilles bursitis or tendinitis	1
Cutaneous abscess of trunk	1
Acute bronchitis due to rhinovirus	1
Adverse effect of other antiepileptic and sedative-hypnotic drugs	1
Body Mass Index 45.0-49.9	1
Antineoplastic chemotherapy induced pancytopenia	1
Bone marrow donor	1
Acute myeloblastic leukemia	1
Bone marrow transplant status	1
Abnormal microbiological findings in specimens from respiratory organs and thorax	1
Acute cystitis with hematuria	1
Diabetes with peripheral circulatory disorders	1
Acute cystitis without hematuria	1
Adverse effect of other opioids	1
Bronchiectasis with acute lower respiratory infection	1
Disorder of bilirubin metabolism	1
Acute embolism and thrombosis of deep veins of left upper extremity	1
Arthropathy	1
Calcaneal spur	1
Disorders of phosphorus metabolism	1
Calculus of bile duct without cholangitis or cholecystitis without obstruction	1
Diverticulosis of large intestine without perforation or abscess without bleeding	1
Calculus of gallbladder with acute cholecystitis without obstruction	1
Drug induced constipation	1
Allergic contact dermatitis due to adhesives	1
Abnormal results of pulmonary function studies	1
Acute embolism and thrombosis of left axillary vein	1
Edema	1
Acute embolism and thrombosis of left internal jugular vein	1
Abnormal weight gain	1
Acute embolism and thrombosis of left subclavian vein	1
Acute tonsillitis	1
Calculus of ureter	1
Age-related osteoporosis without current pathological fracture	1
Calicivirus enteritis	1
Encounter for attention to gastrostomy	1
Campylobacter enteritis	1
Encounter for change or removal of nonsurgical wound dressing	1
Adverse effect of beta-adrenoreceptor antagonists	1
Abnormality of plasma protein	1
Candidiasis of vulva and vagina	1
Congenital single renal cyst	1
Cannabis use	1
Acute embolism and thrombosis of unspecified deep veins of right distal lower extremity	1
Carcinoma in situ	1
Contact with and (suspected) exposure to environmental tobacco smoke (acute) (chronic)	1
Carcinoma in situ of skin of left lower limb	1
Contact with or exposure to varicella	1
Carcinoma in situ of skin of left upper limb	1
Contusion of left foot	1
Carcinoma in situ of skin of right upper limb	1
Corneal edema secondary to contact lens	1
Allergy status to analgesic agent	1
Coronary atherosclerosis of unspecified type of vessel	1
Acute embolism and thrombosis of other specified veins	1
Acute frontal sinusitis	1
Carpal tunnel syndrome	1
Critical illness myopathy	1
Cataract extraction status	1
Cryoglobulinemia	1
Cellulitis	1
Anemia in chronic kidney disease	1
Cellulitis and abscess of buttock	1
Adverse effect of methadone	1
Cellulitis and abscess of leg	1
Cutaneous abscess of limb	1
Cellulitis and abscess of mouth	1
Cutaneous abscess of right upper limb	1
Cellulitis and abscess of trunk	1
Cutaneous listeriosis	1
Cellulitis and abscess of unspecified sites	1
Anesthesia of skin	1
Allergy status to other antibiotic agents	1
Abnormal mammogram	1
Allergy status to other anti-infective agents	1
Anisocoria	1
Cellulitis of head [any part	1
Acute lymphoblastic leukemia	1
Allergy status to other drugs	1
Dental caries	1
Acute embolism and thrombosis of right internal jugular vein	1
Acute myeloid leukemia with multilineage dysplasia	1
Cellulitis of right upper limb	1
Acute pancreatitis	1
Cellulitis of trunk	1
Diabetes with ketoacidosis	1
Cellulitis of unspecified part of limb	1
Diabetes with ophthalmic manifestations	1
Centrilobular emphysema	1
Diabetes with renal manifestations	1
Adenovirus infection	1
Diaphragmatic hernia without mention of obstruction or gangrene	1
Allergy status to serum and vaccine	1
Difficulty in walking	1
Encounter for follow-up examination after completed treatment for malignant neoplasm	1
Acute promyelocytic leukemia	1
Adverse effect of carbonic-anhydrase inhibitors	1
Disorder of bone and cartilage	1
Cholecystitis	1
Acute pulmonary insufficiency following thoracic surgery	1
Chondrocostal junction syndrome [Tietze]	1
Disorder of thyroid	1
Chronic airway obstruction	1
Adverse effect of unspecified systemic antibiotic	1
Chronic apical periodontitis	1
Disorders of sacrum	1
Chronic atrial fibrillation	1
Disseminated mycobacterium avium-intracellulare complex (DMAC)	1
Chronic fatigue	1
Acute pyelonephritis	1
Acute embolism and thrombosis of superficial veins of right upper extremity	1
Abnormal results of liver function studies	1
Chronic myeloid leukemia	1
Drug or chemical induced diabetes mellitus without complications	1
Chronic myeloproliferative disease	1
Dyspepsia and other specified disorders of function of stomach	1
Chronic obstructive asthma	1
Dysphonia	1
Achilles tendinitis	1
Asymptomatic postmenopausal status (age-related) (natural)	1
Chronic obstructive pulmonary disease with (acute) exacerbation	1
Effusion	1
Chronic obstructive pulmonary disease with (acute) lower respiratory infection	1
Electrolyte and fluid disorders not elsewhere classified	1
Chronic obstructive pyelonephritis	1
Embolism and thrombosis of superficial veins of right lower extremity	1
Chronic pancreatitis	1
Acute suppurative otitis media with spontaneous rupture of ear drum	1
Chronic pulmonary edema	1
Abdominal migraine	1
Chronic pulmonary heart disease	1
Age-related nuclear cataract	1
Chronic respiratory failure with hypoxia	1
Encounter for aftercare following other organ transplant	1
Chronic sinusitis	1
Encounter for antineoplastic immunotherapy	1
Chronic viral hepatitis C	1
Encounter for attention to other artificial openings of urinary tract	1
Adverse effect of antimycobacterial drugs	1
Encounter for change or removal of drains	1
Cocaine abuse with unspecified cocaine-induced disorder	1
Encounter for change or removal of surgical wound dressing	1
Cocaine use	1
Encounter for examination of eyes and vision without abnormal findings	1
Common variable immunodeficiency	1
Acute and chronic respiratory failure with hypercapnia	1
Complications of stem cell transplant	1
Adhesive capsulitis of shoulder	1
Acute embolism and thrombosis of superficial veins of left upper extremity	1
Adrenal cortical steroids causing adverse effects in therapeutic use	1
Chest pain on breathing	1
Calculus of gallbladder without mention of cholecystitis	1
Grand Total	1941

## Sheet: M Patients‘ Diagnosis Detailed
Diagnosis	Count of Diagnosis
Other nonspecific abnormal finding of lung field	10
COVID-19	10
Acute respiratory failure with hypoxia	10
Other viral pneumonia	10
Pneumonia	8
Tachycardia	7
Abnormal electrocardiogram [ECG] [EKG]	7
Essential (primary) hypertension	6
Sepsis	6
Diarrhea	6
Lobar pneumonia	5
Other specified sepsis	5
Encounter for fitting and adjustment of non-vascular catheter	5
Anxiety disorder	5
Dependence on respirator [ventilator] status	5
Acute respiratory distress syndrome	5
Encephalopathy	5
Shortness of breath	5
Presence of other specified devices	4
Chest pain	4
Obesity	4
Encounter for adjustment and management of vascular access device	4
Pneumonia due to coronavirus disease 2019	4
Atelectasis	4
Restlessness and agitation	4
Hyperglycemia	4
Personal history of other infectious and parasitic diseases	4
Encounter for fitting and adjustment of other gastrointestinal appliance and device	4
Thrombocytopenia	4
Encounter for follow-up examination after completed treatment for conditions other than malignant neoplasm	4
Hyperosmolality and hypernatremia	4
Toxic encephalopathy	3
Cardiomegaly	3
Pleural effusion	3
Hypotension	3
Encounter for screening for cardiovascular disorders	3
Hypoxemia	3
Pain	3
Insomnia	3
Bronchiectasis	3
Altered mental status	3
Respiratory failure	3
Morbid (severe) obesity due to excess calories	3
Heart failure	3
Nonspecific elevation of levels of transaminase and lactic acid dehydrogenase [LDH]	3
Body mass index [BMI] 45.0-49.9	3
Dependence on other enabling machines and devices	3
Encounter for adjustment and management of other cardiac device	3
Other acute postprocedural pain	3
Bradycardia	3
Other disorders of electrolyte and fluid balance	3
Pneumothorax	3
Other disorders of lung	3
Pressure ulcer of sacral region	3
Other disorders of phosphorus metabolism	3
Acute posthemorrhagic anemia	3
Other malaise	3
Constipation	3
Acute kidney failure	3
Contact with and (suspected) exposure to other viral communicable diseases	3
Acute respiratory failure	3
Tracheostomy status	3
Other specified symptoms and signs involving the circulatory and respiratory systems	3
Hypokalemia	3
Unspecified atrial fibrillation	2
Acute respiratory failure with hypercapnia	2
Acquired absence of other specified parts of digestive tract	2
Hypo-osmolality and hyponatremia	2
Severe sepsis with septic shock	2
Cough	2
Other specified pleural conditions	2
Abnormal findings on diagnostic imaging of other parts of digestive tract	2
Personal history of extracorporeal membrane oxygenation (ECMO)	2
Ileus	2
Gastrostomy status	2
Degenerative disease of nervous system	2
Alkalosis	2
Interstitial emphysema	2
Other specified bacterial agents as the cause of diseases classified elsewhere	2
Delirium due to known physiological condition	2
Acute respiratory distress	2
Lymphocytopenia	2
Acute embolism and thrombosis of right axillary vein	2
Major depressive disorder	2
Encounter for screening for malignant neoplasm of skin	2
Melanocytic nevi	2
Fluid overload	2
Metabolic encephalopathy	2
Retention of urine	2
Moderate protein-calorie malnutrition	2
Hematuria	2
Anemia	2
Traumatic subcutaneous emphysema	2
Nausea with vomiting	2
Other skin changes due to chronic exposure to nonionizing radiation	2
Nevus	2
Other specified personal risk factors	2
Nicotine dependence	2
Other specified postprocedural states	2
Acute kidney failure with tubular necrosis	2
Other specified soft tissue disorders	2
Anxiety state	2
Other urogenital candidiasis	2
Other abnormalities of breathing	2
Encounter for other preprocedural examination	2
Aortic ectasia	2
Calculus of gallbladder without cholecystitis without obstruction	2
Other chronic pain	2
Encounter for screening for other viral diseases	2
Acidosis	2
Fatty (change of) liver	2
Encounter for adjustment and management of other implanted devices	2
Gastro-esophageal reflux disease without esophagitis	2
Awaiting organ transplant status	2
Headache	2
Other general symptoms and signs	2
Acute embolism and thrombosis of right popliteal vein	2
Other long term (current) drug therapy	2
Hemangioma of skin and subcutaneous tissue	2
Encounter for attention to tracheostomy	2
Alcohol abuse	2
Other melanin hyperpigmentation	2
Urinary tract infection	2
Encounter for examination for normal comparison and control in clinical research program	2
Unspecified abdominal pain	2
Other pneumothorax	2
Hypomagnesemia	2
Other seborrheic keratosis	2
Abdominal distension (gaseous)	2
Unspecified severe protein-calorie malnutrition	1
Primary adrenocortical insufficiency	1
Pain in right wrist	1
Acute embolism and thrombosis of unspecified deep veins of right distal lower extremity	1
Tachypnea	1
Allergy status to other anti-infective agents	1
Adverse effect of other general anesthetics	1
Encounter for immunization	1
Personal history of tobacco use	1
Allergy status to sulfonamides	1
Shock	1
Encounter for preprocedural cardiovascular examination	1
Unspecified adrenocortical insufficiency	1
Acute embolism and thrombosis of unspecified internal jugular vein	1
Defects in the complement system	1
Abnormal radiologic findings on diagnostic imaging of right kidney	1
Other viral agents as the cause of diseases classified elsewhere	1
Encounter for screening for other disorder	1
Person injured in unspecified motor-vehicle accident	1
Encounter for screening for other nervous system disorders	1
Pneumonitis due to inhalation of food and vomit	1
Acute and chronic respiratory failure with hypercapnia	1
Dyspnea	1
Encounter for surgical aftercare following surgery on the respiratory system	1
Spontaneous tension pneumothorax	1
End stage renal disease	1
Type 2 diabetes mellitus with diabetic peripheral angiopathy with gangrene	1
Esophageal reflux	1
Unspecified exotropia	1
Acute pancreatitis	1
Ventricular tachycardia	1
Exposure to other specified factors	1
Other specified disorders of middle ear and mastoid	1
Extended spectrum beta lactamase (ESBL) resistance	1
Other specified visual disturbances	1
Extrarenal uremia	1
Pain in left arm	1
Family history of malignant neoplasm of other organs or systems	1
Patient's other noncompliance with medication regimen	1
Acute and chronic respiratory failure with hypoxia	1
Disorder of phosphorus metabolism	1
Fever	1
Disorders of diaphragm	1
Aspergillosis	1
Presence of cardiac pacemaker	1
Acute pulmonary insufficiency following thoracic surgery	1
Pulmonary fibrosis	1
Gastroparesis	1
Elevated white blood cell count	1
Atherosclerotic heart disease of native coronary artery without angina pectoris	1
Sleep disturbance	1
Generalized anxiety disorder	1
Suicidal ideations	1
Generalized hyperhidrosis	1
Alcohol dependence with intoxication	1
Gout	1
Unemployment	1
Gross hematuria	1
Unspecified bacterial pneumonia	1
Atrophy of kidney (terminal)	1
Unspecified injury of left wrist	1
Heart disease	1
Unspecified vitamin D deficiency	1
Acute embolism and thrombosis of left internal jugular vein	1
Other sites of candidiasis	1
Benign essential hypertension	1
Other specified disorders of brain	1
Bipolar disorder	1
Adverse effect of other antiepileptic and sedative-hypnotic drugs	1
Hemorrhage	1
Adverse effect of unspecified antiepileptic and sedative-hypnotic drugs	1
Hemorrhage due to genitourinary prosthetic devices	1
Other thrombophilia	1
Hemorrhage from tracheostomy stoma	1
Overweight	1
Hemorrhagic disorder due to extrinsic circulating anticoagulants	1
Pain in left upper arm	1
Hepatic failure	1
Patient room in hospital as the place of occurrence of the external cause	1
Hepatomegaly	1
Pedestrian on foot injured in collision with car	1
Homelessness	1
Personal history of nicotine dependence	1
Hordeolum externum	1
Personal history of other specified conditions	1
Blood alcohol level of 240 mg/100 ml or more	1
Disorder of the skin and subcutaneous tissue	1
Hyperkalemia	1
Pneumonia due to Klebsiella pneumoniae	1
Hyperlipidemia	1
Polyneuropathy	1
Body mass index [BMI] 27.0-27.9	1
Presence of other vascular implants and grafts	1
Hypertensive chronic kidney disease	1
Proteinuria	1
Hypertensive chronic kidney disease with stage 1 through stage 4 chronic kidney disease	1
Reserved for concepts with insufficient information to code with codable children	1
Hyperuricemia without signs of inflammatory arthritis and tophaceous disease	1
Right heart failure	1
Body mass index [BMI] 31.0-31.9	1
Embolism and thrombosis of superficial veins of right lower extremity	1
Body mass index [BMI] 32.0-32.9	1
Sleep deprivation	1
Body mass index [BMI] 33.0-33.9	1
Splenomegaly	1
Body mass index [BMI] 34.0-34.9	1
Streptococcal pharyngitis	1
Hypovolemia	1
Syncope and collapse	1
Body mass index [BMI] 40.0-44.9	1
Thrombosis due to vascular prosthetic devices	1
Acute embolism and thrombosis of other specified veins	1
Encounter for aftercare following lung transplant	1
Immunodeficiency	1
Type A behavior pattern	1
Infection and inflammatory reaction due to indwelling urethral catheter	1
Encounter for aftercare following other organ transplant	1
Abnormality of plasma protein	1
Alcohol dependence with withdrawal	1
Intentional self-harm by knife	1
Unspecified contact dermatitis due to other agents	1
Acute embolism and thrombosis of right internal jugular vein	1
Unspecified immunity deficiency	1
Interstitial lung disease with progressive fibrotic phenotype in diseases classified elsewhere	1
Unspecified nystagmus	1
Kidney replaced by transplant	1
Unspecified symptoms and signs involving cognitive functions and awareness	1
Kidney transplant status	1
Ventilator associated pneumonia	1
Klebsiella pneumoniae [K. pneumoniae] as the cause of diseases classified elsewhere	1
Vitamin D deficiency	1
Laceration without foreign body of left wrist	1
Decreased white blood cell count	1
Left upper quadrant pain	1
Other specified disorders of bladder	1
Bronchiectasis with acute lower respiratory infection	1
Other specified disorders of male genital organs	1
Weakness	1
Other specified disorders of nose and nasal sinuses	1
Long-term (current) use of other medications	1
Dehydration	1
Low back pain	1
Adverse effect of other opioids	1
Lower abdominal pain	1
Dependence on supplemental oxygen	1
Lung transplant status	1
Other stimulant dependence	1
Calculus of gallbladder with chronic cholecystitis without obstruction	1
Depressive disorder	1
Abdominal pain	1
Aftercare following organ transplant	1
Mechanical complication due to urethral (indwelling) catheter	1
Disorder involving the immune mechanism	1
Cannabis use	1
Pain in left finger(s)	1
Melanocytic nevi of scalp and neck	1
Pain in right hand	1
Melena	1
Palpitations	1
Cardiac arrhythmia	1
Patient's intentional underdosing of medication regimen for other reason	1
Methicillin resistant Staphylococcus aureus infection	1
Pedestrian injured in traffic accident involving other motor vehicles	1
Methicillin susceptible Staphylococcus aureus infection as the cause of diseases classified elsewhere	1
Pericardial effusion (noninflammatory)	1
Miscellaneous gastroenterology and urology devices associated with adverse incidents	1
Disorder of kidney and ureter	1
Acute tracheitis without obstruction	1
Personal history of other diseases of the nervous system and sense organs	1
Acute upper respiratory infection	1
Personal history of other mental and behavioral disorders	1
Nausea	1
Personal history of pneumonia (recurrent)	1
Chronic kidney disease	1
Phlebitis and thrombophlebitis of unspecified site	1
Neoplasm of uncertain behavior of skin	1
Pleural effusion in other conditions classified elsewhere	1
Nephrotic syndrome with focal and segmental glomerular lesions	1
Disorders of magnesium metabolism	1
Chronic obstructive pulmonary disease with (acute) lower respiratory infection	1
Pneumonia due to Methicillin resistant Staphylococcus aureus	1
Chronic pancreatitis	1
Disorders of phosphorus metabolism	1
Chronic pulmonary edema	1
Post-traumatic stress disorder	1
Chronic respiratory failure with hypoxia	1
Disorientation	1
Obstructive sleep apnea (adult) (pediatric)	1
Dizziness and giddiness	1
Opioid abuse	1
Primary spontaneous pneumothorax	1
Opioid dependence	1
Pseudomonas (aeruginosa) (mallei) (pseudomallei) as the cause of diseases classified elsewhere	1
Orthostatic hypotension	1
Pyoderma	1
Chronic viral hepatitis C	1
Dorsalgia	1
Cocaine abuse	1
Dysuria	1
Other and unspecified hyperlipidemia	1
Secondary hyperparathyroidism of renal origin	1
Other bacterial infections of unspecified site	1
Sequelae of unspecified nutritional deficiency	1
Other benign neoplasm of skin	1
Severe sepsis without septic shock	1
Other cerebral infarction	1
Acute embolism and thrombosis of superficial veins of right upper extremity	1
Cocaine abuse with unspecified cocaine-induced disorder	1
Sleep disorder	1
Other complication of kidney transplant	1
Small kidney	1
Other complications of lung transplant	1
Spondylosis without myelopathy or radiculopathy	1
Other congenital malformations of diaphragm	1
Squamous cell carcinoma of skin of other part of trunk	1
Other diseases of stomach and duodenum	1
Striking against other stationary object	1
Cocaine use	1
Surgical operation with transplant of whole organ as the cause of abnormal reaction of the patient	1
Complications of transplanted kidney	1
Alcohol abuse with intoxication	1
Acute upper respiratory infections of unspecified site	1
Alcohol dependence	1
Other fatigue	1
Toxic effect of venom of brown recluse spider	1
Other follow-up examination	1
Encounter for aftercare following kidney transplant	1
Other forms of keratitis	1
Type 2 diabetes mellitus with diabetic chronic kidney disease	1
Adenovirus infection	1
Type 2 diabetes mellitus with hyperglycemia	1
Other Gram-negative sepsis	1
Underdosing of other antihypertensive drugs	1
Other hypotension	1
Unilateral pulmonary emphysema [MacLeod's syndrome]	1
Adverse effect of anticoagulants	1
Unspecified abnormal findings in urine	1
Adverse effect of carbonic-anhydrase inhibitors	1
Unspecified asthma	1
Other medical procedures as the cause of abnormal reaction of the patient	1
Unspecified atrial flutter	1
Critical illness myopathy	1
Unspecified complication of kidney transplant	1
Other muscle spasm	1
Unspecified essential hypertension	1
Cryoglobulinemia	1
Unspecified hearing loss	1
Other nonspecific abnormal serum enzyme levels	1
Unspecified injury of left shoulder and upper arm	1
Other nonspecific findings on examination of blood	1
Unspecified mood [affective] disorder	1
Other pneumonia	1
Unspecified protein-calorie malnutrition	1
Cyst of kidney	1
Unspecified street and highway as the place of occurrence of the external cause	1
Other primary thrombophilia	1
Unspecified viral hepatitis C without hepatic coma	1
Other problems related to housing and economic circumstances	1
Alcohol use	1
Other psychoactive substance abuse	1
Ventricular premature depolarization	1
Other psychoactive substance abuse with unspecified psychoactive substance-induced disorder	1
Viral infection	1
Other rheumatic multiple valve diseases	1
Alcoholic hepatitis without ascites	1
Cytomegaloviral disease	1
Long term (current) use of unspecified immunomodulators and immunosuppressants	1
Grand Total	668

## Sheet: F Patients‘ Diagnosis Detailed
Diagnosis	Count of Diagnosis
COVID-19	10
Shortness of breath	8
Other chronic pain	8
Other nonspecific abnormal finding of lung field	8
Diarrhea	8
Gastro-esophageal reflux disease without esophagitis	7
Urinary tract infection	6
Other fatigue	6
Hyperlipidemia	6
Myalgia	6
Obesity	6
Cough	6
Acute respiratory failure with hypoxia	6
Cardiomegaly	6
Tachycardia	5
Other specified postprocedural states	5
Other viral pneumonia	5
Essential (primary) hypertension	5
Family history of ischemic heart disease and other diseases of the circulatory system	5
Headache	5
Other long term (current) drug therapy	5
Dyspnea	5
Type 2 diabetes mellitus without complications	4
Sepsis	4
Unspecified atrial fibrillation	4
Other specified soft tissue disorders	4
Other specified bacterial agents as the cause of diseases classified elsewhere	4
Pneumonia	4
Hypokalemia	4
Encounter for general adult medical examination without abnormal findings	4
Other and unspecified hyperlipidemia	4
Fever	4
Hypomagnesemia	4
Encounter for screening for other viral diseases	4
Other abnormal and inconclusive findings on diagnostic imaging of breast	4
Major depressive disorder	4
Other chest pain	4
Mammographic calcification found on diagnostic imaging of breast	4
Other disorders of lung	4
Melanocytic nevi	4
Fatty (change of) liver	4
Localized swelling	4
Hypoxemia	4
Contact with and (suspected) exposure to other viral communicable diseases	4
Encounter for adjustment and management of vascular access device	4
Anxiety disorder	4
Acute pharyngitis	4
Chest pain	4
Acute upper respiratory infection	4
Acute kidney failure	4
Dorsalgia	4
Anemia	4
Calculus of kidney	4
Other specified abnormal findings of blood chemistry	3
Unspecified asthma	3
Other respiratory abnormalities	3
Other specified sepsis	3
Unspecified essential hypertension	3
Other seborrheic keratosis	3
Other specified anxiety disorders	3
Other skin changes due to chronic exposure to nonionizing radiation	3
Type 2 diabetes mellitus with hyperglycemia	3
Pain in left foot	3
Other specified disorders of kidney and ureter	3
Paroxysmal atrial fibrillation	3
Unspecified osteoarthritis	3
Vitamin D deficiency	3
Retention of urine	3
Encounter for preprocedural cardiovascular examination	3
Long-term (current) use of other medications	3
Encounter for screening mammogram for malignant neoplasm of breast	3
Mammographic microcalcification found on diagnostic imaging of breast	3
Other general symptoms and signs	3
Family history of diabetes mellitus	3
Other melanin hyperpigmentation	3
Encounter for screening for malignant neoplasm of colon	3
Esophageal reflux	3
Nausea	3
Low back pain	3
Nevus	3
Other hemorrhoids	3
Encounter for immunization	3
Hyperglycemia	3
Hypo-osmolality and hyponatremia	3
Iron deficiency anemia	3
Diabetes mellitus without mention of complication	3
Encounter for fitting and adjustment of non-vascular catheter	3
Dysphagia	3
Cellulitis of right lower limb	3
Abnormal electrocardiogram [ECG] [EKG]	3
Cervicalgia	3
Bronchitis	3
Acquired absence of other specified parts of digestive tract	3
Abdominal pain	3
Constipation	3
Bradycardia	3
Cellulitis of buttock	3
Unspecified disorder of kidney and ureter	2
Other specified personal risk factors	2
Urinary frequency	2
Personal history of other infectious and parasitic diseases	2
Unspecified acquired hypothyroidism	2
Personal history of other mental and behavioral disorders	2
Unspecified mood [affective] disorder	2
Personal history of other venous thrombosis and embolism	2
Pain in right knee	2
Personal history of pulmonary embolism	2
Other specified disorders of bladder	2
Personal history of urinary (tract) infections	2
Patient's other noncompliance with medication regimen	2
Pleural effusion	2
Unspecified hearing loss	2
Pain	2
Unspecified renal colic	2
Pneumonia due to other specified infectious organisms	2
Viral intestinal infection	2
Precordial pain	2
Thrombocytopenia	2
Presence of urogenital implants	2
Type 2 diabetes mellitus with unspecified complications	2
Primary osteoarthritis	2
Unilateral primary osteoarthritis	2
Pruritus	2
Unspecified adverse effect of drug or medicament	2
Other specified health status	2
Personal history of antineoplastic chemotherapy	2
Right lower quadrant pain	2
Personal history of malignant neoplasm of cervix uteri	2
Routine general medical examination at a health care facility	2
Unspecified hydronephrosis	2
Routine gynecological examination	2
Personal history of other diseases of the musculoskeletal system and connective tissue	2
Pain in joint	2
Unspecified symptoms and signs involving the genitourinary system	2
Severe sepsis without septic shock	2
Other specified disorders of nose and nasal sinuses	2
Other screening mammogram	2
Personal history of other endocrine	2
Solitary pulmonary nodule	2
Pseudomonas (aeruginosa) (mallei) (pseudomallei) as the cause of diseases classified elsewhere	2
Encounter for other preprocedural examination	2
Encounter for screening for malignant neoplasm of skin	2
Insomnia	2
Left upper quadrant pain	2
Obstructive and reflux uropathy	2
Lesion of ulnar nerve	2
Hypothyroidism	2
Local infection of the skin and subcutaneous tissue	2
Hydronephrosis with ureteral stricture	2
Localized edema	2
Nontoxic single thyroid nodule	2
Family history of asthma and other chronic lower respiratory diseases	2
Family history of malignant neoplasm of breast	2
Long term (current) use of antibiotics	2
Family history of arthritis	2
Long term (current) use of aspirin	2
Inconclusive mammogram	2
Long term (current) use of inhaled steroids	2
Frequency of micturition	2
Long term (current) use of oral hypoglycemic drugs	2
Nausea with vomiting	2
Gastroparesis	2
Noninfective gastroenteritis and colitis	2
Generalized anxiety disorder	2
Family history of malignant neoplasm	2
Gross hematuria	2
Obstructive sleep apnea (adult) (pediatric)	2
Encounter for screening for malignant neoplasm of rectum	2
Other abnormal glucose	2
Hematuria	2
Other benign neoplasm of skin	2
Hemorrhage of anus and rectum	2
Hypotension	2
Menopausal and female climacteric states	2
Follicular disorder	2
Migraine	2
Inflamed seborrheic keratosis	2
Mild intermittent asthma with (acute) exacerbation	2
Other malaise and fatigue	2
Morbid (severe) obesity due to excess calories	2
Jaw pain	2
Herpesviral vesicular dermatitis	2
Long-term (current) use of aspirin	2
Cytomegaloviral disease	2
Dysuria	2
Disorder involving the immune mechanism	2
Backache	2
Cutaneous abscess of buttock	2
Benign neoplasm of descending colon	2
Dependence on respirator [ventilator] status	2
Bilateral primary osteoarthritis of knee	2
Acquired absence of both cervix and uterus	2
Body mass index [BMI] 32.0-32.9	2
Awaiting organ transplant status	2
Body mass index [BMI] 34.0-34.9	2
Cyst of kidney	2
Acute respiratory distress syndrome	2
Deficiency of other specified B group vitamins	2
Acute respiratory failure	2
Angina pectoris	2
Actinic keratosis	2
Dizziness and giddiness	2
Candidiasis of skin and nail	2
Asthma	2
Encounter for fitting and adjustment of other gastrointestinal appliance and device	2
Encephalopathy	2
Acute bronchitis	2
Cutaneous abscess of abdominal wall	2
Cellulitis of abdominal wall	2
Cutaneous abscess of head [any part	2
Encounter for examination for normal comparison and control in clinical research program	2
Cystitis	2
Acidosis	2
Decreased white blood cell count	2
Acute upper respiratory infections of unspecified site	2
Dehydration	2
Adverse effect of antineoplastic and immunosuppressive drugs	2
Depressive disorder	2
Adverse effect of glucocorticoids and synthetic analogues	2
Abnormal levels of other serum enzymes	2
Chills (without fever)	2
Disorder of phosphorus metabolism	2
Chronic kidney disease	2
Do not resuscitate	2
Chronic obstructive pulmonary disease	2
Dyskinesia of esophagus	2
Allergic rhinitis	2
Atelectasis	2
Acquired absence of other organs	2
Elevated white blood cell count	2
Anemia in other chronic diseases classified elsewhere	2
Atherosclerotic heart disease of native coronary artery without angina pectoris	2
Abnormal findings on diagnostic imaging of other abdominal regions	2
Cutaneous abscess	2
Cellulitis of left lower limb	2
Encounter for fitting and adjustment of urinary device	2
Tubulo-interstitial nephritis	1
Unspecified vitamin D deficiency	1
Unspecified complication of lung transplant	1
Palpitations	1
Stem cells transplant status	1
Other specified disorders of bone density and structure	1
Other specified deforming dorsopathies	1
Pathological fracture	1
Unspecified lump in breast	1
Patient room in hospital as the place of occurrence of the external cause	1
Zoster with other complications	1
Patient's noncompliance with other medical treatment and regimen	1
Other viral infections of unspecified site	1
Other specified disorders of breast	1
Type 2 diabetes mellitus with other specified complication	1
Pelvic and perineal pain	1
Unspecified asthma with (acute) exacerbation	1
Pericardial effusion (noninflammatory)	1
Unspecified foreign body in pharynx causing other injury	1
Peritoneal abscess	1
Unspecified parametritis and pelvic cellulitis	1
Peritoneal adhesions (postprocedural) (postinfection)	1
Ventral hernia without obstruction or gangrene	1
Personal history of (healed) traumatic fracture	1
Squamous cell carcinoma of skin of left lower limb	1
Other secondary thrombocytopenia	1
Surgical operation with formation of external stoma as the cause of abnormal reaction of the patient	1
Personal history of colonic polyps	1
Thrombosis due to vascular prosthetic devices	1
Personal history of diseases of the blood and blood-forming organs and certain disorders involving the immune mechanism	1
Type 2 diabetes mellitus with diabetic polyneuropathy	1
Personal history of immunosuppression therapy	1
Ulcerative colitis	1
Personal history of irradiation	1
Unspecified abnormal findings in urine	1
Other shoulder lesions	1
Unspecified bacterial pneumonia	1
Personal history of malignant neoplasm of other organs and systems	1
Pain in left lower leg	1
Personal history of Methicillin resistant Staphylococcus aureus infection	1
Unspecified hypertrophic and atrophic conditions of skin	1
Personal history of nicotine dependence	1
Unspecified open wound of right buttock	1
Personal history of noncompliance with medical treatment	1
Unspecified sleep apnea	1
Personal history of other diseases of respiratory system	1
Urinary complications	1
Personal history of other diseases of the digestive system	1
Vitreous degeneration	1
Personal history of other diseases of the female genital tract	1
Spondylosis without myelopathy or radiculopathy	1
Other specified disorders of teeth and supporting structures	1
Squamous cell carcinoma of skin of other part of trunk	1
Personal history of other diseases of the nervous system and sense organs	1
Stricture or kinking of ureter	1
Personal history of other diseases of the respiratory system	1
Symptomatic menopausal or female climacteric states	1
Personal history of other diseases of urinary system	1
Tension-type headache	1
Other specified disorders of thyroid	1
Toxic gastroenteritis and colitis	1
Other specified disorders of white blood cells	1
Type 2 diabetes mellitus with diabetic nephropathy	1
Personal history of other malignant neoplasm of skin	1
Type 2 diabetes mellitus with ketoacidosis without coma	1
Personal history of other medical treatment	1
Type 2 diabetes mellitus with unspecified diabetic retinopathy without macular edema	1
Other signs and symptoms in breast	1
Underdosing of insulin and oral hypoglycemic [antidiabetic] drugs	1
Personal history of other specified conditions	1
Unspecified abdominal hernia with obstruction	1
Other specified hearing loss	1
Other specified diseases of hair and hair follicles	1
Personal history of pneumonia (recurrent)	1
Pain in left leg	1
Other specified noninflammatory disorders of uterus	1
Unspecified cataract	1
Personal history of tobacco use	1
Unspecified disorder of esophagus	1
Personal history of traumatic fracture	1
Unspecified Escherichia coli [E. coli] as the cause of diseases classified elsewhere	1
Personal history of unspecified malignant neoplasm	1
Unspecified hemorrhoids	1
Other pulmonary insufficiency	1
Unspecified intestinal obstruction	1
Personal history of urinary calculi	1
Unspecified mycosis	1
Other specified pleural conditions	1
Pain in right hand	1
Other reduced mobility	1
Other pulmonary aspergillosis	1
Pneumonia due to coronavirus disease 2019	1
Pain in right leg	1
Pneumonia due to other specified bacteria	1
Urgency of urination	1
Other specified pre-operative examination	1
Pain in right wrist	1
Pneumonia in diseases classified elsewhere	1
Viral wart	1
Pneumothorax	1
Vomiting	1
Polyneuropathy	1
Painful micturition	1
Polyp of colon	1
Squamous cell carcinoma of skin	1
Polyp of stomach and duodenum	1
Squamous cell carcinoma of skin of left upper limb	1
Postprocedural hypoparathyroidism	1
Squamous cell carcinoma of skin of right upper limb	1
Postprocedural pneumothorax	1
Stiffness of left knee	1
Other specified respiratory disorders	1
Subluxation of interphalangeal joint of right thumb	1
Pregnancy examination or test	1
Surgical operation with transplant of whole organ as the cause of abnormal reaction of the patient	1
Presence of left artificial knee joint	1
Systemic inflammatory response syndrome (SIRS) of non-infectious origin without acute organ dysfunction	1
Other specified abnormal uterine and vaginal bleeding	1
Tension headache	1
Pressure ulcer of right buttock	1
Other primary thrombocytopenia	1
Pressure ulcer of sacral region	1
Toxic effect of other specified substances	1
Pressure ulcer of unspecified buttock	1
Tubal ligation status	1
Primary hyperparathyroidism	1
Type 2 diabetes mellitus with diabetic chronic kidney disease	1
Other pneumonia	1
Type 2 diabetes mellitus with diabetic neuropathy	1
Procedure and treatment not carried out for other reasons	1
Other visual disturbances	1
Proteinuria	1
Type 2 diabetes mellitus with other skin complications	1
Proteus (mirabilis) (morganii) as the cause of diseases classified elsewhere	1
Overweight	1
Prurigo nodularis	1
Other specified counseling	1
Other specified symptoms and signs involving the circulatory and respiratory systems	1
Umbilical hernia without mention of obstruction or gangrene	1
Other pancytopenia	1
Underweight	1
Pulmonary mycobacterial infection	1
Unilateral primary osteoarthritis of first carpometacarpal joint	1
Pyelonephritis	1
Unspecified abdominal pain	1
Pyonephrosis	1
Pain in left arm	1
Radial styloid tenosynovitis [de Quervain]	1
Pain in left knee	1
Radiation sickness	1
Unspecified asthma with status asthmaticus	1
Radiological procedure and radiotherapy as the cause of abnormal reaction of patient	1
Unspecified atrial flutter	1
Radiological procedure and radiotherapy as the cause of abnormal reaction of the patient	1
Unspecified benign mammary dysplasia of right breast	1
Raynaud's syndrome without gangrene	1
Unspecified chronic bronchitis	1
Recurrent oral aphthae	1
Unspecified condition associated with female genital organs and menstrual cycle	1
Renal failure	1
Unspecified disorder of globe	1
Resistance to multiple antimicrobial drugs	1
Unspecified disorder of the teeth and supporting structures	1
Respiratory failure	1
Pain in left shoulder	1
Restless legs syndrome	1
Pain in limb	1
Other specified symptoms and signs involving the digestive system and abdomen	1
Pain in right finger(s)	1
Retinal hemorrhage	1
Unspecified infectious disease	1
Other specified vaccinations against streptococcus pneumoniae [pneumococcus]	1
Unspecified kidney failure	1
Right upper quadrant pain	1
Pain in right foot	1
Other surgical procedures as the cause of abnormal reaction of the patient	1
Unspecified open wound of abdominal wall	1
Other symptoms and signs concerning food and fluid intake	1
Unspecified open wound of unspecified buttock	1
Scar conditions and fibrosis of skin	1
Unspecified ovarian cyst	1
Sciatica	1
Unspecified protein-calorie malnutrition	1
Screening for unspecified condition	1
Unspecified sinusitis (chronic)	1
Sebaceous cyst	1
Unspecified symptom associated with female genital organs	1
Secondary hyperparathyroidism of renal origin	1
Unspecified urinary incontinence	1
Secondary hypertension	1
Urethral diverticulum	1
Sedative	1
Urinary catheterization as the cause of abnormal reaction of the patient	1
Other symptoms involving urinary system	1
Pain in right shoulder	1
Severe sepsis with septic shock	1
Varus deformity	1
Other ureteric obstruction	1
Pain in thoracic spine	1
Shock	1
Pain in throat	1
Other urticaria	1
Volume depletion	1
Sick sinus syndrome	1
Wheezing	1
Simple chronic bronchitis	1
Zoster without complications	1
Small kidney	1
Other viral agents as the cause of diseases classified elsewhere	1
Osteoarthrosis	1
Other obstructive and reflux uropathy	1
Other diseases of vocal cords	1
Hyperparathyroidism	1
Nonscarring hair loss	1
Hypertensive chronic kidney disease	1
Herpesviral infection	1
Hypertensive chronic kidney disease with stage 1 through stage 4 chronic kidney disease	1
Other instability	1
Hypertensive chronic kidney disease with stage 5 chronic kidney disease or end stage renal disease	1
Neutropenia	1
Hypoglycemia	1
Encounter for screening for human immunodeficiency virus [HIV]	1
Encounter for other specified aftercare	1
Hemochromatosis due to repeated red blood cell transfusions	1
Encounter for gynecological examination (general) (routine) without abnormal findings	1
Other complications following infusion	1
Family history of diseases of the blood and blood-forming organs and certain disorders involving the immune mechanism	1
Hormone replacement therapy	1
Hypopotassemia	1
Other microscopic hematuria	1
Encounter for preprocedural respiratory examination	1
Need for assistance with personal care	1
Encounter for screening for other digestive system disorders	1
Nonfamilial hypogammaglobulinemia	1
Hypovolemia	1
Nutritional anemia	1
Encounter for screening for other disorder	1
Opioid dependence with unspecified opioid-induced disorder	1
Illiteracy and low-level literacy	1
Osteoporosis	1
Immunodeficiency with predominantly antibody defects	1
Other artificial opening of urinary tract status	1
Impacted cerumen	1
Other chronic nonalcoholic liver disease	1
Incisional hernia with obstruction	1
Other cystitis with hematuria	1
Family history of malignant neoplasm of digestive organs	1
Other disorders of phosphorus metabolism	1
Infectious gastroenteritis and colitis	1
Other headache syndrome	1
Family history of malignant neoplasm of kidney	1
Other mechanical complication of nephrostomy catheter	1
Family history of malignant neoplasm of other organs or systems	1
Other neutropenia	1
Interstitial pulmonary disease	1
Gout	1
Intramural leiomyoma of uterus	1
Neoplasm of uncertain behavior	1
Invasive pulmonary aspergillosis	1
Nicotine dependence	1
Family history of other diseases of the genitourinary system	1
Noninflammatory disorder of cervix uteri	1
Irregular menstruation	1
Nontoxic multinodular goiter	1
Irritable bowel syndrome with constipation	1
Hemangioma of skin and subcutaneous tissue	1
Irritable bowel syndrome without diarrhea	1
Open wound of foot except toe(s) alone	1
Family history of other diseases of the respiratory system	1
Orthopnea	1
Kidney transplant status	1
Osteopathy in diseases classified elsewhere	1
Labyrinthitis	1
Hemochromatosis	1
Encounter for prophylactic measures	1
Excessive or frequent menstruation	1
Leiomyoma of uterus	1
Other bacterial infections of unspecified site	1
Lesion of sciatic nerve	1
Other chronic dermatitis due to solar radiation	1
Female pelvic inflammatory disease	1
History of uterine scar from previous surgery	1
Leukemia	1
Other constipation	1
Lipid storage disorder	1
Other diseases of pulmonary vessels	1
Encounter for removal of sutures	1
Other disorders of electrolyte and fluid balance	1
Localized adiposity	1
Other emphysema	1
Fever presenting with conditions classified elsewhere	1
Other forms of dyspnea	1
Fibromyalgia	1
Other hypersomnia	1
Fibrosclerosis of right breast	1
Extrinsic asthma	1
Long term (current) use of anticoagulants	1
Other medical procedures as the cause of abnormal reaction of the patient	1
First degree hemorrhoids	1
Other muscle spasm	1
Long term (current) use of bisphosphonates	1
Encounter for screening for human papillomavirus (HPV)	1
Fitting and adjustment of nonvascular catheter	1
Glasgow coma scale score 13-15	1
Long term (current) use of insulin	1
Necrotizing fasciitis	1
Long term (current) use of non-steroidal anti-inflammatories (NSAID)	1
Need for prophylactic vaccination and inoculation against influenza	1
Long term (current) use of opiate analgesic	1
Neoplasm of uncertain behavior of skin	1
Fluid overload	1
Graft-versus-host disease	1
Long term (current) use of systemic steroids	1
Nipple discharge	1
Other osteomyelitis	1
Erythematous condition	1
Other osteoporosis	1
Noninflammatory disorder of ovary	1
Enlarged lymph nodes	1
Nonspecific elevation of levels of transaminase and lactic acid dehydrogenase [LDH]	1
Loss of height	1
Hallux valgus (acquired)	1
Food in pharynx causing other injury	1
Encounter for routine checking of intrauterine contraceptive device	1
Lumbago with sciatica	1
Obstructive chronic bronchitis without exacerbation	1
Lung transplant infection	1
Obstructive sleep apnea (adult)(pediatric)	1
Lung transplant rejection	1
Opioid dependence	1
Lung transplant status	1
Oral mucositis (ulcerative) due to antineoplastic therapy	1
Lymphocytopenia	1
Osteoarthritis of knee	1
Foreign body granuloma of the skin and subcutaneous tissue	1
Osteomyelitis of vertebra	1
Malfunction of incontinent external stoma of urinary tract	1
Osteophyte	1
Malignant neoplasm of cervix uteri	1
Otalgia	1
Malignant neoplasm of other specified sites of cervix	1
Other abnormal findings on microbiological examination of urine	1
Enterococcus as the cause of diseases classified elsewhere	1
Other acute postprocedural pain	1
Ganglion	1
Other and unspecified ventral hernia with obstruction	1
Enthesopathy	1
Other artificial openings of urinary tract status	1
Melena	1
Other benign mammary dysplasias of right breast	1
Epigastric pain	1
Exposure to radioactive isotopes	1
Metabolic disorder	1
Other chronic diseases of tonsils and adenoids	1
Metabolic encephalopathy	1
Other chronic osteomyelitis	1
Methicillin resistant Staphylococcus aureus infection as the cause of diseases classified elsewhere	1
Other complication of incontinent external stoma of urinary tract	1
Methicillin susceptible Staphylococcus aureus infection as the cause of diseases classified elsewhere	1
Other complications of lung transplant	1
Microscopic hematuria	1
Other coronavirus as the cause of diseases classified elsewhere	1
Gastrostomy status	1
Other diseases of bronchus	1
Mild intermittent asthma	1
Other diseases of stomach and duodenum	1
Epistaxis	1
Other disorders of bilirubin metabolism	1
Mild intermittent asthma with status asthmaticus	1
Homelessness	1
Mild persistent asthma with (acute) exacerbation	1
Other drug-induced pancytopenia	1
Mild protein-calorie malnutrition	1
Other enthesopathy of left foot and ankle	1
Mixed conductive and sensorineural hearing loss	1
Other fluid overload	1
Mixed disorder of acid-base balance	1
Hydronephrosis	1
Mixed hyperlipidemia	1
Hydronephrosis with renal and ureteral calculous obstruction	1
Moderate protein-calorie malnutrition	1
Other hypertrophic disorders of the skin	1
Generalized enlarged lymph nodes	1
Other lesions of oral mucosa	1
Muscle weakness (generalized)	1
Hypercalcemia	1
Generalized hyperhidrosis	1
Other mechanical complication of other urinary catheter	1
Myalgia and myositis	1
Familial hypercholesterolemia	1
Mycobacterial infection	1
Other migraine	1
Mydriasis	1
Other mycobacterial infections	1
Myelodysplastic disease	1
Other nonspecific (abnormal) findings on radiological and other examinations of body structure	1
Myelodysplastic syndrome	1
Other nonspecific abnormal results of function study of cardiovascular system	1
Myoneural disorder	1
Hyperosmolality and hypernatremia	1
Nasal mucositis (ulcerative)	1
Encounter for follow-up examination after completed treatment for malignant neoplasm	1
Long-term (current) use of insulin	1
Cutaneous abscess of right upper limb	1
Encounter for change or removal of nonsurgical wound dressing	1
Disorder of thyroid	1
Arthropathy	1
Contusion of left foot	1
Aspergillosis	1
Diabetes with ketoacidosis	1
Acute cystitis with hematuria	1
Acute and chronic respiratory failure with hypoxia	1
Asymptomatic human immunodeficiency virus [HIV] infection status	1
Congenital single renal cyst	1
Asymptomatic menopausal state	1
Crossing vessel and stricture of ureter without hydronephrosis	1
Asymptomatic postmenopausal status (age-related) (natural)	1
Agranulocytosis secondary to cancer chemotherapy	1
Acute cystitis without hematuria	1
Difficulty in walking	1
Acute embolism and thrombosis of deep veins of left upper extremity	1
Abnormal radiologic findings on diagnostic imaging of right kidney	1
Atrophy of kidney (terminal)	1
Anisocoria	1
Attention to other artificial opening of urinary tract	1
Chronic sinusitis	1
Acute embolism and thrombosis of left axillary vein	1
Contact with and (suspected) exposure to environmental tobacco smoke (acute) (chronic)	1
Acute embolism and thrombosis of left subclavian vein	1
Coronary atherosclerosis of unspecified type of vessel	1
Bandemia	1
Adverse effect of beta-adrenoreceptor antagonists	1
Basal cell carcinoma of skin of other part of trunk	1
Adverse effect of methadone	1
Basal cell carcinoma of skin of right upper limb	1
Alkalosis	1
Benign essential hypertension	1
Diabetes with renal manifestations	1
Acute embolism and thrombosis of superficial veins of left upper extremity	1
Disorder of bone and cartilage	1
Benign neoplasm of parathyroid gland	1
Disseminated mycobacterium avium-intracellulare complex (DMAC)	1
Benign neoplasm of right breast	1
Dyspepsia and other specified disorders of function of stomach	1
Benign neoplasm of sigmoid colon	1
Electrolyte and fluid disorders not elsewhere classified	1
Benign neoplasm of stomach	1
Encounter for antineoplastic immunotherapy	1
Benign neoplasm of transverse colon	1
Acute bronchitis due to rhinovirus	1
Benign neoplasm of unspecified breast	1
Common variable immunodeficiency	1
Bicipital tendinitis	1
Acute tonsillitis	1
Acute embolism and thrombosis of unspecified veins of left upper extremity	1
Contact with or exposure to varicella	1
Bladder disorder	1
Corneal edema secondary to contact lens	1
Body mass index [BMI] 19.9 or less	1
Adhesive capsulitis of shoulder	1
Body mass index [BMI] 20.0-20.9	1
Adverse effect of antimycobacterial drugs	1
Body mass index [BMI] 26.0-26.9	1
Cutaneous abscess of limb	1
Body mass index [BMI] 29.0-29.9	1
Cutaneous listeriosis	1
Body mass index [BMI] 30.0-30.9	1
Age-related nuclear cataract	1
Body mass index [BMI] 31.0-31.9	1
Dental caries	1
Acute frontal sinusitis	1
Allergic contact dermatitis due to adhesives	1
Body mass index [BMI] 33.0-33.9	1
Diabetes with ophthalmic manifestations	1
Acute gastroenteropathy due to Norwalk agent	1
Diaphragmatic hernia without mention of obstruction or gangrene	1
Body mass index [BMI] 35.0-35.9	1
Allergy status to other antibiotic agents	1
Body mass index [BMI] 36.0-36.9	1
Allergy status to other drugs	1
Body mass index [BMI] 39.0-39.9	1
Disorders of sacrum	1
Body mass index [BMI] 40.0-44.9	1
Allergy status to serum and vaccine	1
Body Mass Index 45.0-49.9	1
Drug or chemical induced diabetes mellitus without complications	1
Bone marrow donor	1
Dysphonia	1
Bone marrow transplant status	1
Effusion	1
Abnormal results of pulmonary function studies	1
Emphysema	1
Bronchiectasis	1
Encounter for aftercare following lung transplant	1
Acute kidney failure with tubular necrosis	1
Encounter for attention to other artificial openings of urinary tract	1
Calcaneal spur	1
Antineoplastic chemotherapy induced pancytopenia	1
Calculus of bile duct without cholangitis or cholecystitis without obstruction	1
Chronic pulmonary heart disease	1
Calculus of gallbladder with acute cholecystitis without obstruction	1
Cocaine abuse	1
Calculus of gallbladder with chronic cholecystitis without obstruction	1
Complications of stem cell transplant	1
Calculus of gallbladder without cholecystitis without obstruction	1
Congestive heart failure	1
Calculus of gallbladder without mention of cholecystitis	1
Contact with and (suspected) exposure to COVID-19	1
Acute lymphoblastic leukemia	1
Achilles tendinitis	1
Calculus of ureter	1
Contact with or exposure to venereal diseases	1
Calicivirus enteritis	1
Corneal disorder due to contact lens	1
Campylobacter enteritis	1
Coronary atherosclerosis of native coronary artery	1
Acute lymphoblastic leukemia not having achieved remission	1
Abnormal findings on diagnostic imaging of other parts of digestive tract	1
Acute myeloblastic leukemia	1
Cramp and spasm	1
Encounter for follow-up examination after completed treatment for conditions other than malignant neoplasm	1
Adrenal cortical steroids causing adverse effects in therapeutic use	1
Carcinoma in situ of skin of left lower limb	1
Abdominal migraine	1
Carcinoma in situ of skin of left upper limb	1
Cutaneous abscess of left lower limb	1
Carcinoma in situ of skin of right upper limb	1
Cutaneous abscess of right lower limb	1
Cardiac arrhythmia	1
Cutaneous abscess of trunk	1
Acute myeloid leukemia with multilineage dysplasia	1
Abnormal mammogram	1
Carpal tunnel syndrome	1
Adverse effect of unspecified systemic antibiotic	1
Cataract extraction status	1
Age-related osteoporosis without current pathological fracture	1
Cellulitis	1
Delirium due to known physiological condition	1
Cellulitis and abscess of buttock	1
Dependence on other enabling machines and devices	1
Cellulitis and abscess of leg	1
Dependence on supplemental oxygen	1
Cellulitis and abscess of mouth	1
Abnormal microbiological findings in specimens from respiratory organs and thorax	1
Cellulitis and abscess of trunk	1
Diabetes with neurological manifestations	1
Cellulitis and abscess of unspecified sites	1
Diabetes with peripheral circulatory disorders	1
Abnormal results of thyroid function studies	1
Diabetes with unspecified complication	1
Acute posthemorrhagic anemia	1
Allergy status to analgesic agent	1
Cellulitis of head [any part	1
Diffuse cystic mastopathy of right breast	1
Acute promyelocytic leukemia	1
Disorder of bilirubin metabolism	1
Acute pyelonephritis	1
Disorder of kidney and ureter	1
Cellulitis of right upper limb	1
Disorder of the skin and subcutaneous tissue	1
Cellulitis of trunk	1
Disorders of magnesium metabolism	1
Cellulitis of unspecified part of limb	1
Disorientation	1
Centrilobular emphysema	1
Diverticulosis of large intestine without perforation or abscess without bleeding	1
Acute respiratory distress	1
Allergy status to sulfonamides	1
Abnormal weight gain	1
Drug induced constipation	1
Chest pain on breathing	1
Anemia due to antineoplastic chemotherapy	1
Abnormality of globulin	1
Anemia in chronic kidney disease	1
Cholecystitis	1
Anemia in neoplastic disease	1
Chondrocostal junction syndrome [Tietze]	1
Edema	1
Chronic airway obstruction	1
Effusion of joint	1
Chronic apical periodontitis	1
Anesthesia of skin	1
Chronic atrial fibrillation	1
Abnormal results of liver function studies	1
Chronic fatigue	1
Encounter for aftercare following kidney transplant	1
Achilles bursitis or tendinitis	1
Encounter for antineoplastic chemotherapy	1
Chronic myeloid leukemia	1
Encounter for attention to gastrostomy	1
Chronic myeloproliferative disease	1
Encounter for change or removal of drains	1
Chronic obstructive asthma	1
Encounter for change or removal of surgical wound dressing	1
Acute suppurative otitis media with spontaneous rupture of ear drum	1
Encounter for examination of eyes and vision without abnormal findings	1
Chronic obstructive pulmonary disease with (acute) exacerbation	1
Anxiety state	1
Chronic obstructive pyelonephritis	1
Candidiasis of vulva and vagina	1
Abdominal distension (gaseous)	1
Carcinoma in situ	1
Grand Total	1273

## Sheet: Patients‘ Diagnosis Summary
Overall
Diagnosis	Count of Diagnosis	Percentage
Other nonspecific abnormal finding of lung field	18	0.9
Acute respiratory failure with hypoxia	16	0.8
Other viral pneumonia	15	0.75
Diarrhea	14	0.7
Shortness of breath	13	0.65
Tachycardia	12	0.6
Pneumonia	12	0.6
Essential (primary) hypertension	11	0.55
Sepsis	10	0.5
Other chronic pain	10	0.5
Obesity	10	0.5
Abnormal electrocardiogram [ECG] [EKG]	10	0.5
Male
Diagnosis	Count of Diagnosis	Percentage
Other nonspecific abnormal finding of lung field	10	1
Acute respiratory failure with hypoxia	10	1
Other viral pneumonia	10	1
Pneumonia	8	0.8
Tachycardia	7	0.7
Abnormal electrocardiogram [ECG] [EKG]	7	0.7
Essential (primary) hypertension	6	0.6
Sepsis	6	0.6
Diarrhea	6	0.6
Lobar pneumonia	5	0.5
Other specified sepsis	5	0.5
Encounter for fitting and adjustment of non-vascular catheter	5	0.5
Anxiety disorder	5	0.5
Dependence on respirator [ventilator] status	5	0.5
Acute respiratory distress syndrome	5	0.5
Encephalopathy	5	0.5
Shortness of breath	5	0.5
Female
Diagnosis	Count of Diagnosis	Percentage
Shortness of breath	8	0.8
Other chronic pain	8	0.8
Other nonspecific abnormal finding of lung field	8	0.8
Diarrhea	8	0.8
Gastro-esophageal reflux disease without esophagitis	7	0.7
Urinary tract infection	6	0.6
Other fatigue	6	0.6
Hyperlipidemia	6	0.6
Myalgia	6	0.6
Obesity	6	0.6
Cough	6	0.6
Acute respiratory failure with hypoxia	6	0.6
Cardiomegaly	6	0.6
Tachycardia	5	0.5
Other specified postprocedural states	5	0.5
Other viral pneumonia	5	0.5
Essential (primary) hypertension	5	0.5
Family history of ischemic heart disease and other diseases of the circulatory system	5	0.5
Headache	5	0.5
Other long term (current) drug therapy	5	0.5
Dyspnea	5	0.5
