# Supplementary material for: Evidence of a Sjögren’s disease–like phenotype following COVID-19 in mice and humans
Source: JCI Insight. 2023 Dec 22;8(24):e166540. doi: 10.1172/jci.insight.166540 (PMC10807711; doi:10.1172/jci.insight.166540)
Supplement: Supporting data values [file jciinsight-8-166540-s176.xlsx]

## Sheet: Figure 1A
Control	Infected	Control M	Infected M	Control F	infected F
11.71	10.44	11.71	4.66	10.31	10.44
13.26	8.61	13.26	2.81	13.58	8.61
13.74	10.5	13.74	6.02	13.56	10.5
10.31	6.96			15.38	6.96
13.58	4.66			13.38	3.12
13.56	2.81
15.38	6.02
13.38	3.12

## Sheet: Figure 1B
Control	Infected	Control M	Infected M	Control F	Infected F
26.54	18.25	26.54	18.25	19.65	19.15
26.45	17.77	26.45	17.77	22.8	20.33
28.35	21.6	28.35	21.6	23.2	20
18.36	19.15	18.36		23.6	23
18.48	20.33	18.48		20.8	23
19.65	20			22.8
22.8	23
23.2	23
23.6
20.8
22.8

## Sheet: Figure 2A
Control	Infected	Control M	Infected M	Control F	infected F
positive	positive	positive	positive	positive	positive
positive	positive	negative	positive	positive	positive
positive	positive	negative	positive	negative	positive
negative	positive	negative	positive	negative	positive
negative	positive	negative	negative	negative	positive
negative	positive				positive
negative	positive				negative
negative	positive				negative
negative	positive
negative	negative
	negative
	negative
	negative

## Sheet: Figure 2B
Abs (anti-SSB/La)							Abs (anti-SSA/Ro52)							Abs (anti-SSA/Ro60)
Control	Infected	Control M	Infected M	Control F	infected F		Control	Infected	Control M	Infected M	Control F	infected F		Control	Infected	Control M	Infected M	Control F	infected F
0.2308	0.3157	0.2212	0.1815	0.2308	0.3157		0.0198	0.0133	0.0402	0.0138	0.0198	0.0133		0.007	0.0027	0.008	0.0035	0.007	0.0027
0.3484	0.2886	0.2702	0.3555	0.3484	0.2886		0.058	0.0116	0.0367	0.0562	0.058	0.0116		0.0053	0.0044	0.0063	0.0133	0.0053	0.0044
0.2093	0.243	0.1989	0.2789	0.2093	0.243		0.0377	0.0223	0.0392	0.0529	0.0377	0.0223		0.0078	0.0011	0.0075	0.0214	0.0078	0.0011
0.096	0.3076	0.2586	0.2892	0.096	0.3076		0.0096	0.0069	0.0334	0.0351	0.0096	0.0069		0.0025	0	0.0108	0.0187	0.0025	0
0.2648	0.1953	0.0929	0.1679	0.2648	0.1953		0.0231	0.0248	0.0598	0.00055	0.0231	0.0248		0.0037	0.0072	0.0183		0.0037	0.0072
0.2212	0.1815	0.2109	0.3648	0.224	0.385		0.0402	0.0485	0.03675	0.13285	0.01325	0.0485		0.008	0.0135				0.0135
0.2702	0.3555	0.2602	0.3339	0.3641	0.2702		0.0367	0.048	0.08085	0.10715	0.02275	0.048		0.0063	0.0071				0.0071
0.1989	0.2789	0.1899	0.3058	0.2012	0.257		0.0392	0.0934	0.03345	0.04455	0.00055	0.0934		0.0075	0.0245				0.0245
0.2586	0.2892	0.2757		0.096	0.3116		0.0334	0.0173	0.11975	0	0.00555	0.0173		0.0108	0.0102				0.0102
0.0929	0.385	0.0938		0.2409	0.2049		0.0598	0.0138	0.02295	0.08225	0.00945	0		0.0183	0.0035
0.224	0.2702	-0.024		0.1382			0.01325	0.0562	0.02575	0.09235	0.00465	0.00385			0.0133
0.3641	0.257	-0.0215		0.1001			0.02275	0.0529	0.01385	0.05195	0.02265	0.01165			0.0214
0.2012	0.3116	-0.0329		0.1883			0.00055	0.0351	0.12095	0.1134	-0.00045	0.05595			0.0187
0.096	0.2049	-0.0137		0			0.00555	0	0.1569	0.2166	0.01225	0.10165
0.2409	0.1679	-0.0195		0.006			0.00945	0.00385	0.1716	0.3885	0.01205	0.04195
0.2109	0.3648						0.03675	0.01165	0.1099	0.0753	0.1701	0.21945
0.2602	0.3339						0.08085	0.05595	0.1372	0.1017	0.1362	0.00635
0.1899	0.3058						0.03345	0.10165	0.143	0.2194	0.2347	0.03055
0.2757							0.11975	0.04195	0.1114	0.3735	0.1384	0.06365
0.0938							0.00465	0.21945		0.0836	0.1891	0
0.1382							0.02265	0.00635			0.1507	0.07985
0.1001							-0.00045	0.03055			0.2143	0.00365
0.1883							0.01225	0.00055			0.1741	0.02845
0							0.01205	0.13285				0.06295
0.006							0.02295	0.10715				0.00915
-0.024							0.02575	0.04455				0.00185
-0.0215							0.01385	0.06365				0.01665
-0.0329							0.12095	0				0.0111
-0.0137							0.1701	0.07985				0.0036
-0.0195							0.1362	0.00365				0.0212
							0.2347	0.02845				0.0489
							0.1384	0.06295				0.1969
							0.1569	0.00915				0.2488
							0.1716	0.00185				0.1335
							0.1099	0.01665				0.1584
							0.1891	0				0.1816
							0.1507	0.08225				0.019
							0.2143	0.09235				0.0075
							0.1741	0.05195				0.0212
							0.1372	0.0111				0.0459
							0.143	0.0036				0.1816
							0.1114	0.0212				0.2456
								0.0489				0.1311
								0.1969				0.144
								0.2488				0.2113
								0.1335
								0.1584
								0.1816
								0.1134
								0.2166
								0.3885
								0.0753
								0.019
								0.0075
								0.0212
								0.0459
								0.1816
								0.2456
								0.1311
								0.144
								0.2113
								0.1017
								0.2194
								0.3735
								0.0836

## Sheet: Figure 3B
SG Infiltrate area				LG Infiltrate area
Control-M	Infected-M	Control-F	Infected-F	Control-M	Infected-M	Control-F	Infected-F
0	37.6294	0	4.02469	0	2.83922	0	35.8582
0	8.83948	0	51.545	0	21.8016	0	12.5531
0	126.024	0	51.545	0	5.31554	0	5.18839
0	4.02469	0		0	5.33115	0	35.8582
0		0		0	3.53051	0	17.7415
0		0		0	3.89334	0
					4.09649
					6.94857
					3.69793
					2.46409
					12.755
					14.743

## Sheet: Figure 3C
SG					LG
Control M	Infected M	Control F	infected F		Control M	Infected M	Control F	infected F
0	0	0	4		0	6	0	9
0	1	0	2		0	14	0	6
0	1	0	3		0	7	0	12
0	0	0	2		0	8	0	8
0					0	12	0	5
					0	9		6
					0	4		4
					0			8
					0
					0

## Sheet: Figure 3D
SG					LG
Control M	Infected M	Control F	infected F		Control M	Infected M	Control F	infected F
0	0	0	1		0	16	0	61
0	0	0	0		0	125	0	79
0	1	0	5		0	26	0	5
0	0	0	7		0	36	0	48
0			4		0	73	0	69
					0	68		13
					0	32		5
					0
					0
					0

## Sheet: Figure 3E
Control M	Infected M	Control F	infected F
0	6	1	11
0	18	1	8
0	28	1	6
0	8	1	0
0	13	1	16
	8		5
	1		13
	0		7
	0		5
	3		1
	23		0
	0		19
	5		11

## Sheet: Figure 3F
Control M	Infected M	Control F	infected F
0	52	1	0
0	94	1	1
0	128	0	4
0	126	4	4
0	226	4	0
0	161	0	15
0	32	1	2
0	87	0	11
0	144	3	0
0	40	0	11
	25		6
	17		42
	14		35
	24		18
	62		22
	1		3
	13		4
	280		13
	71		13
	12		3
	45		2
	75		2
	89		1
	177		56
	64		23

## Sheet: Figure 4A
1:40			1:80			1:160			1:320
Control	COVID-19		Control	COVID-19		Control	COVID-19		Control	COVID-19
positive	positive		positive	positive		negative	positive		negative	positive
positive	positive		positive	positive		negative	positive		negative	positive
positive	positive		positive	positive		negative	positive		negative	positive
positive	positive		positive	positive		negative	positive		negative	positive
positive	positive		positive	positive		negative	positive		negative	positive
positive	positive		negative	positive		negative	positive		negative	negative
negative	positive		negative	positive		negative	positive		negative	negative
negative	positive		negative	positive		negative	positive		negative	negative
negative	positive		negative	positive		negative	positive		negative	negative
negative	positive		negative	positive		negative	positive		negative	negative
negative	positive		negative	positive		negative	positive		negative	negative
negative	positive		negative	positive		negative	positive		negative	negative
negative	positive		negative	positive		negative	negative		negative	negative
negative	negative		negative	negative		negative	negative		negative	negative
negative	negative		negative	negative		negative	negative		negative	negative
negative	negative		negative	negative		negative	negative		negative	negative
negative	negative		negative	negative		negative	negative		negative	negative
negative	negative		negative	negative		negative	negative		negative	negative
negative	negative		negative	negative		negative	negative		negative	negative
negative	negative		negative	negative		negative	negative		negative	negative

[truncated: 14 more sheets: Figure 4B, Figure 4C, Table S1, Figure S1B, Figure S2A, Figure S2B, Figure S2C, Figure S3A, Figure S3B, Figure S3C, Figure S5, Figure S6, Figure S7, Figure S8]
